# Supplementary material for: Dealing with paralogy in RADseq data: in silico detection and single nucleotide polymorphism validation in Robinia pseudoacacia L
Source: Ecol Evol. 2016 Sep 22;6(20):7323–33. doi: 10.1002/ece3.2466 (PMC5513258; doi:10.1002/ece3.2466)
Supplement: Supplementary file 4 [file ECE3-6-7323-s004.xlsx]

## Sheet: Supplementary Table 1
Individuals	Ind1	Ind2	Ind3	Ind4	Ind5	Ind6	Ind7	Ind8	Ind9
Country of origin	USA	USA	USA	USA	USA	USA	Belgium	Italy	Iran
States/Region	West Virginia	West Virginia	West Virginia	Pennsylvania	New Jersey	California	Wallonia	-	-
County	Ohio Co.	Monongalia Co.	Hardy Co.	Berks Co.	Cloucester Co.	Mendocino Co.	-	-	-
RP01B_1	177	179	171	171	175	171	171	171	177
RP01B_2	183	181	171	171	189	187	183	175	189
RP032_1	109	111	111	111	109	111	111	109	111
RP032_2	129	111	111	111	109	113	117	109	125
RP035_1	97	99	95	99	103	105	97	99	97
RP035_2	99	109	95	101	109	107	97	99	97
RP106_1	152	152	150	150	152	148	140	148	152
RP106_2	152	152	150	152	152	152	148	150	152
RP109_1	149	139	129	139	149	139	139	151	151
RP109_2	153	157	157	157	157	145	145	151	153
RP200_1	162	162	160	160	172	160	164	162	158
RP200_2	178	164	168	190	176	182	182	162	178
ROPS05_1	146	134	132	142	132	140	132	138	144
ROPS05_2	148	142	132	144	132	140	154	138	148
ROPS06_1	152	130	142	152	150	152	150	152	150
ROPS06_2	152	150	152	152	160	152	160	152	152
ROPS08_1	219	219	223	207	219	219	219	215	207
ROPS08_2	219	219	223	219	219	221	219	215	219
ROPS10_1	199	197	197	199	195	201	199	199	195
ROPS10_2	199	197	197	199	195	201	199	199	199

## Sheet: Supplementary Table 2
WELL	TERM	SNP_ID	SNP_Position	2nd-PCRP	1st-PCRP	AMP_LEN	UP_CONF	MP_CONF	Tm(NN)	PcGC	PWARN	UEP_DIR	UEP_MASS	UEP_SEQ	EXT1_CALL	EXT1_MASS	EXT1_SEQ	EXT2_CALL	EXT2_MASS	EXT2_SEQ
W1	iPLEX	2605_2	37	ACGTTGGATGACCGATACTAATTGTGGCCC	ACGTTGGATGGTTCAAATGATAGAGTTGG	112	87.4	71.4	48.7	60	D	R	4463.9	AGTGCCACCCTTTCC	T	4735.1	AGTGCCACCCTTTCCA	C	4751.1	AGTGCCACCCTTTCCG
W1	iPLEX	12234_2	33	ACGTTGGATGGAACGAGGTTCACGTGTTTG	ACGTTGGATGAACTGCTATATTTATTGTAG	89	69.3	71.4	45.8	60	DH	R	4503.9	CTCTATTCCGCACGG	T	4775.1	CTCTATTCCGCACGGA	C	4791.1	CTCTATTCCGCACGGG
W1	iPLEX	11547_2	38	ACGTTGGATGTGAAGATCATGGAGTGTAGC	ACGTTGGATGCTGGTCCCTTTCAACAAAAC	82	95.9	71.4	48.3	53.3	D	R	4595	AAGGATGCAGCCACA	G	4842.2	AAGGATGCAGCCACAC	A	4922.1	AAGGATGCAGCCACAT
W1	iPLEX	4364	66	ACGTTGGATGGGTTATCGTTACACTGACCA	ACGTTGGATGCTCCATGTGAATCTGCTTTC	104	94.6	71.4	45.1	50	D	R	4810.2	CACTGACCATGACTCA	T	5081.4	CACTGACCATGACTCAA	C	5097.4	CACTGACCATGACTCAG
W1	iPLEX	3454_2	43	ACGTTGGATGTTGAGTGAGCCTTGCTTTCC	ACGTTGGATGTTGCAAGGACCAAGCCCATC	100	98.6	71.4	46.8	47.1	S	R	5056.3	ATCAGTCCACTTCCTCT	G	5303.5	ATCAGTCCACTTCCTCTC	T	5327.5	ATCAGTCCACTTCCTCTA
W1	iPLEX	12601_1	59	ACGTTGGATGGCTACTTTGGTTTGAGCAAC	ACGTTGGATGTGTGGGTGACAGAGGTAATG	101	98.6	71.4	45	41.2	D	F	5111.3	TTACATTTGCACTTCCG	A	5382.5	TTACATTTGCACTTCCGA	G	5398.5	TTACATTTGCACTTCCGG
W1	iPLEX	1581_1	49	ACGTTGGATGTCAGAGCTCAGTACTCCAAG	ACGTTGGATGGGTCTGAAATATCGAAATTG	89	87.3	71.4	45.5	43.8	D	F	5138.4	aTGCAGCTTCCTAAACA	A	5409.6	aTGCAGCTTCCTAAACAA	G	5425.6	aTGCAGCTTCCTAAACAG
W1	iPLEX	5430_2	51	ACGTTGGATGTTTCACTTCCTCTCAAAGGG	ACGTTGGATGCACACTTTGCTATCGGCAAT	97	94.6	71.4	46	50	D	F	5283.5	tTCAAAGGGTAAAGGGC	C	5530.6	tTCAAAGGGTAAAGGGCC	A	5554.7	tTCAAAGGGTAAAGGGCA
W1	iPLEX	6127_5	64	ACGTTGGATGTACAAGCTTCCTTGAGCTCC	ACGTTGGATGAAACTTTGGAAGTGAACCC	111	93.8	71.4	46.1	50	d	R	5354.5	ctCTCCCATGCAACTCAT	T	5625.7	ctCTCCCATGCAACTCATA	C	5641.7	ctCTCCCATGCAACTCATG
W1	iPLEX	5536_1	33	ACGTTGGATGTGACAATTGATGCTTGACT	ACGTTGGATGAATATTGCTTTGTGTGGGAC	91	80.6	71.4	48.6	47.1	D	R	5436.6	aACTCAAACCAGGCATCT	G	5683.8	aACTCAAACCAGGCATCTC	A	5763.7	aACTCAAACCAGGCATCTT
W1	iPLEX	2192	55	ACGTTGGATGTCAAAATGTGAAGACTCTGC	ACGTTGGATGTGATGACGAGAACATTAGGG	93	92.8	71.4	45.9	44.4	s	R	5449.6	GACTCTGCATTGTACCTA	G	5696.7	GACTCTGCATTGTACCTAC	A	5776.7	GACTCTGCATTGTACCTAT
W1	iPLEX	1269	31	ACGTTGGATGATTATTTCCTGACGAATTG	ACGTTGGATGTGCCTGCTGCTTCAGTTGTC	102	78.3	71.4	45.5	44.4	Ds	F	5489.6	CCTGACGAATTGATCTTG	C	5736.8	CCTGACGAATTGATCTTGC	T	5816.7	CCTGACGAATTGATCTTGT
W1	iPLEX	11211_1	38	ACGTTGGATGGTAACCTGACTGCTAACAAG	ACGTTGGATGGAATGCCAATCAGTGATCTC	84	96.2	71.4	46.3	44.4	D	F	5516.6	GCTAACAAGGAAACGTTC	A	5787.8	GCTAACAAGGAAACGTTCA	T	5843.7	GCTAACAAGGAAACGTTCT
W1	iPLEX	5346	44	ACGTTGGATGCCAGATAACGTTCTCCATCC	ACGTTGGATGGTATTTATTAGACCATGTG	81	78.3	71.4	46.4	42.1	d	R	5713.7	TCTCCATCCTCTGAGATAT	G	5960.9	TCTCCATCCTCTGAGATATC	A	6040.8	TCTCCATCCTCTGAGATATT
W1	iPLEX	2658_2	74	ACGTTGGATGAAGATTTGGTAATTCGTGG	ACGTTGGATGGGTAGTATTTACATTACCTG	98	77.2	71.4	46.9	42.1	d	R	5873.8	GGTAATTCGTGGTATGCTA	G	6121.0	GGTAATTCGTGGTATGCTAC	A	6200.9	GGTAATTCGTGGTATGCTAT
W1	iPLEX	1582_3	50	ACGTTGGATGATTCCAGTTCTTCATGTCA	ACGTTGGATGCCTCTGCCTGTAAAATGAAC	97	84.4	71.4	45.7	30	d	F	6026	TCTTCATGTCAAAACTTTCA	A	6297.2	TCTTCATGTCAAAACTTTCAA	T	6353.0	TCTTCATGTCAAAACTTTCAT
W1	iPLEX	301_2	65	ACGTTGGATGGTTGGTAATTCAGGTCGAGC	ACGTTGGATGGCACTGCATGTAACAAAATC	99	94.4	71.4	46.6	44.4		R	6132	agTTCAGGTCGAGCATATTC	G	6379.2	agTTCAGGTCGAGCATATTCC	A	6459.1	agTTCAGGTCGAGCATATTCT
W1	iPLEX	114	54	ACGTTGGATGGAAGAAACCGTTTGAAACAAC	ACGTTGGATGCTAACATGCTTCTTCTTGACC	103	85.2	71.4	45	25	d	R	6152	ACAATGAATGTTGTTTTTGT	G	6399.2	ACAATGAATGTTGTTTTTGTC	C	6439.2	ACAATGAATGTTGTTTTTGTG
W1	iPLEX	2285_2	48	ACGTTGGATGTTACATTGAGTATGTGCAG	ACGTTGGATGGGTTGTTTCCAATCACGTGT	100	84.5	71.4	47.4	40		F	6156	AGTATGTGCAGATCAGATTC	A	6427.2	AGTATGTGCAGATCAGATTCA	T	6483.1	AGTATGTGCAGATCAGATTCT
W1	iPLEX	2355_1	46	ACGTTGGATGCCAACAGATCTCCATGTCTC	ACGTTGGATGGTGGAATCGAGAATGGAAAC	98	98.5	71.4	47.9	42.9	d	F	6365.2	CCATGTCTCTCACTAGAGATA	C	6612.3	CCATGTCTCTCACTAGAGATAC	A	6636.4	CCATGTCTCTCACTAGAGATAA
W1	iPLEX	12533_1	40	ACGTTGGATGCCCACTCTAGTTCAAGGTTC	ACGTTGGATGCAATTGAATGTTGTTTGGG	87	87.3	71.4	47.9	38.1		F	6411.2	TCTAGTTCAAGGTTCAAGTTC	C	6658.4	TCTAGTTCAAGGTTCAAGTTCC	T	6738.3	TCTAGTTCAAGGTTCAAGTTCT
W1	iPLEX	13463_2	62	ACGTTGGATGGGCTCCATTTGTACCTAGAG	ACGTTGGATGGACTAAGCTCCTGGTGTTTC	98	100	71.4	45.5	42.1	D	R	6412.2	ccTTGTACCTAGAGTTATCGG	T	6683.4	ccTTGTACCTAGAGTTATCGGA	C	6699.4	ccTTGTACCTAGAGTTATCGGG
W1	iPLEX	4974_2	70	ACGTTGGATGGCTAACCATCATCACATCTC	ACGTTGGATGCCAATGACTCTTTTCTTGCC	101	97.1	71.4	46.2	35	d	R	6671.4	agCATCACATCTCAAAAGTTCA	T	6942.6	agCATCACATCTCAAAAGTTCAA	C	6958.6	agCATCACATCTCAAAAGTTCAG
W1	iPLEX	4760	35	ACGTTGGATGAATTTGAGACTTATGCTTC	ACGTTGGATGACACCATCCGCTTTTGACAC	81	78.3	71.4	45.4	27.3	D	F	6723.4	GACTTATGCTTCAATTTGTAAA	A	6994.6	GACTTATGCTTCAATTTGTAAAA	G	7010.6	GACTTATGCTTCAATTTGTAAAG
W1	iPLEX	576_2	57	ACGTTGGATGTCTAGCAGCAACATTGATCG	ACGTTGGATGGCTATTGTTAGTTGCACTCC	87	96.5	71.4	45.7	35		R	6755.4	agCGTTGTACATGCTAGTTTAT	C	7042.6	agCGTTGTACATGCTAGTTTATG	A	7082.5	agCGTTGTACATGCTAGTTTATT
W1	iPLEX	2082	37	ACGTTGGATGTTGTTCTCTCAATAATTTTG	ACGTTGGATGACATTCAAGTGCAACAGTGG	94	68.5	71.4	45.4	26.1		F	6920.5	TCTCTCAATAATTTTGTTCTTTC	A	7191.7	TCTCTCAATAATTTTGTTCTTTCA	G	7207.7	TCTCTCAATAATTTTGTTCTTTCG
W1	iPLEX	38_2	73	ACGTTGGATGAGGCTCAAAATGACATCCTT	ACGTTGGATGCATTAGGTTATCTACTCTGG	99	86.8	71.4	45.7	35		R	6927.5	cccAAATGACATCCTTTCGATAC	G	7174.7	cccAAATGACATCCTTTCGATACC	A	7254.6	cccAAATGACATCCTTTCGATACT
W1	iPLEX	6912_3	59	ACGTTGGATGCCAACTTCTCATTGTAAAA	ACGTTGGATGTGCTGGGGTACCAATGGTCA	82	70.2	71.4	45.4	27.3	Dg	R	6978.6	tCTTCTCATTGTAAAATTGTTCA	C	7265.8	tCTTCTCATTGTAAAATTGTTCAG	A	7305.7	tCTTCTCATTGTAAAATTGTTCAT
W1	iPLEX	5256_2	64	ACGTTGGATGTGTTTATTGATATGACTTTG	ACGTTGGATGCCAAATATGGCAAAGGAAAGG	93	65.6	71.4	45.4	20.8		R	7368.8	TTATTGATATGACTTTGTTGATTT	C	7656.0	TTATTGATATGACTTTGTTGATTTG	A	7695.9	TTATTGATATGACTTTGTTGATTTT
W1	iPLEX	4421_1	53	ACGTTGGATGTCGTGTGGATACCGATAGAG	ACGTTGGATGGCCTTTGATGATCTTGTGAAG	100	94.5	71.4	47.2	39.1	D	F	7384.8	tCGATAGAGGCACTACTATATAAG	C	7632.0	tCGATAGAGGCACTACTATATAAGC	T	7711.9	tCGATAGAGGCACTACTATATAAGT
W1	iPLEX	4756_2	60	ACGTTGGATGGAAAGTGTAAATCTAATCAG	ACGTTGGATGGATCGATTGTTAGTCTTCCC	86	77.5	71.4	45.2	25	D	F	7398.9	ATCTAATCAGAATGATATGTGATA	A	7670.1	ATCTAATCAGAATGATATGTGATAA	T	7726.0	ATCTAATCAGAATGATATGTGATAT
W1	iPLEX	2365_1	38	ACGTTGGATGCATCTATATATACAAATTCAC	ACGTTGGATGATAGGGATGCTAATTAGTA	81	50.9	71.4	46.4	28	D	F	7568	TCTATATATACAAATTCACCTAAGC	C	7815.2	TCTATATATACAAATTCACCTAAGCC	T	7895.1	TCTATATATACAAATTCACCTAAGCT
W1	iPLEX	1568_3	58	ACGTTGGATGGTGTGTTGATCAAAATTCCTC	ACGTTGGATGCCCTCTCATTATCCATTTCC	97	88.8	71.4	46.3	28		R	7599	GATCAAAATTCCTCTAAATTCTATG	G	7846.2	GATCAAAATTCCTCTAAATTCTATGC	A	7926.1	GATCAAAATTCCTCTAAATTCTATGT
W1	iPLEX	2398_2	70	ACGTTGGATGAAGTTCCATATATTCCAGGG	ACGTTGGATGGCGAATGTCACTGCAGTATC	94	90.9	71.4	46.3	38.1	dh	R	7681	ggtgCCATATATTCCAGGGTATACA	C	7968.2	ggtgCCATATATTCCAGGGTATACAG	A	8008.1	ggtgCCATATATTCCAGGGTATACAT
W1	iPLEX	6216_2	69	ACGTTGGATGGGCACATGATATGATTCTAC	ACGTTGGATGGATTTGTGAGAAAGGGCCAG	85	93.5	71.4	45.1	23.1		R	7909.2	ATGATATGATTCTACACTTTATATTC	T	8180.4	ATGATATGATTCTACACTTTATATTCA	A	8236.3	ATGATATGATTCTACACTTTATATTCT
W2	iPLEX	8087_3	55	ACGTTGGATGGTGGACTGGTTTGACACCAT	ACGTTGGATGACAATCAATTTATCCCCACC	91	91.7	74.7	55.3	73.3		F	4442.9	ACACCATGCCCCCCG	A	4714.1	ACACCATGCCCCCCGA	G	4730.1	ACACCATGCCCCCCGG
W2	iPLEX	1617_2	44	ACGTTGGATGTGAGAATCCCTTAGTTGTCC	ACGTTGGATGTTTGGTTAGGTTACCAAAG	80	85.3	74.7	45.3	53.3	D	R	4518.9	GTCCCATTTGAGCCT	T	4790.2	GTCCCATTTGAGCCTA	C	4806.2	GTCCCATTTGAGCCTG
W2	iPLEX	6560_1	60	ACGTTGGATGGTATTCTCCACCACCATCTG	ACGTTGGATGGAAATTTGTCTTGATGGTGG	96	94.3	74.7	45.7	46.7	D	F	4838.2	aTTTGATTGCCCTGCT	A	5109.4	aTTTGATTGCCCTGCTA	G	5125.4	aTTTGATTGCCCTGCTG
W2	iPLEX	5610_2	58	ACGTTGGATGGAAGATCCGGACTGCCAT	ACGTTGGATGCGATTTCAATCCAGCTAGAC	91	87.7	74.7	48.5	56.2	D	R	4955.2	GGACTGCCATGAAGGA	G	5202.4	GGACTGCCATGAAGGAC	A	5282.3	GGACTGCCATGAAGGAT
W2	iPLEX	8804_2	45	ACGTTGGATGGGCACCCAATAGTTCGCAAG	ACGTTGGATGTCAAACTCCGTAGGTGTGT	81	92.7	74.7	46.6	53.3	D	R	5186.4	ggGCCGTAATTGCACCT	T	5457.6	ggGCCGTAATTGCACCTA	C	5473.6	ggGCCGTAATTGCACCTG
W2	iPLEX	1877_2	53	ACGTTGGATGCCATGGAGTCAAATGCACAC	ACGTTGGATGTAAACAAATCGTGAGACAT	99	77.5	74.7	47.5	38.9	D	F	5411.6	TGCACACAAAATTACCCT	A	5682.8	TGCACACAAAATTACCCTA	G	5698.8	TGCACACAAAATTACCCTG
W2	iPLEX	6912_2	58	ACGTTGGATGTGCTGGGGTACCAATGGTCA	ACGTTGGATGCCAACTTCTCATTGTAAAA	82	70.2	74.7	53.6	55.6	dg	F	5441.5	GTCACTTGGCCCATTGCT	A	5712.7	GTCACTTGGCCCATTGCTA	G	5728.7	GTCACTTGGCCCATTGCTG
W2	iPLEX	2498_4	52	ACGTTGGATGGGACAAACCTACATGTTACAC	ACGTTGGATGAGTCTATGGACCATTGCACC	90	94.1	74.7	46.6	38.9	ds	R	5544.6	TTCTTGGGAAGTTTGACA	T	5815.8	TTCTTGGGAAGTTTGACAA	A	5871.7	TTCTTGGGAAGTTTGACAT
W2	iPLEX	12146	45	ACGTTGGATGGCTCTCAAGTTTTGACATAG	ACGTTGGATGTTACATGCTACAAAAGTCG	99	83	74.7	46.1	44.4	d	R	5565.7	GATGGTAGAACCACAGAA	T	5836.9	GATGGTAGAACCACAGAAA	C	5852.9	GATGGTAGAACCACAGAAG
W2	iPLEX	10425	36	ACGTTGGATGATACCTAGACTCACGATGCC	ACGTTGGATGCCATGTTACTCAAATTGTGC	84	93.4	74.7	45.5	31.6	D	R	5756.7	TGCCCTTTTGATTTTTTTG	C	6044.0	TGCCCTTTTGATTTTTTTGG	A	6083.8	TGCCCTTTTGATTTTTTTGT
W2	iPLEX	2947_2	42	ACGTTGGATGCAATGGTTATAATTCCTCAC	ACGTTGGATGAAAACATGCAGGATTCTTC	87	76.6	74.7	45.1	44.4	dh	R	5778.8	cTTCCTCACTTTAGAGGAG	G	6026.0	cTTCCTCACTTTAGAGGAGC	A	6105.9	cTTCCTCACTTTAGAGGAGT
W2	iPLEX	2843_2	56	ACGTTGGATGGGAATGATGGTGTTTCAATG	ACGTTGGATGGGAAAGGATTCAGTTGCAAG	83	91.9	74.7	45.9	31.6	D	R	5903.9	AATGATTTTGTGTTGTGGA	T	6175.1	AATGATTTTGTGTTGTGGAA	C	6191.1	AATGATTTTGTGTTGTGGAG
W2	iPLEX	5070_2	50	ACGTTGGATGGAGAAGAAAGGAACAAAGAG	ACGTTGGATGAACCACCTATGGGATGATGC	84	93.4	74.7	46.3	42.1	D	F	5976.9	GAACAAAGAGAGAGAAGGA	C	6224.1	GAACAAAGAGAGAGAAGGAC	T	6304.0	GAACAAAGAGAGAGAAGGAT
W2	iPLEX	4874_1	43	ACGTTGGATGGCCATGGATTAGACTAAAAC	ACGTTGGATGAGATGTTGCATTCGCATTTG	102	89	74.7	45.7	50	D	R	6003.9	cccaATCTCTGATGTTCCGC	T	6275.1	cccaATCTCTGATGTTCCGCA	C	6291.1	cccaATCTCTGATGTTCCGCG
W2	iPLEX	10644_1	36	ACGTTGGATGCGACATTCACAGTTTCAAAGG	ACGTTGGATGGGAATAAGATGATATGGTGTC	97	85.2	74.7	51	45	D	F	6070	CACAGTTTCAAAGGACCCAT	C	6317.2	CACAGTTTCAAAGGACCCATC	G	6357.2	CACAGTTTCAAAGGACCCATG
W2	iPLEX	596_1	44	ACGTTGGATGGAGAACACAAGATTGTGGAC	ACGTTGGATGGACAGTTTATTGGAAGTGTTG	98	88.8	74.7	45.2	30	D	F	6133	TTGTGGACAAACATAATACA	C	6380.2	TTGTGGACAAACATAATACAC	T	6460.1	TTGTGGACAAACATAATACAT
W2	iPLEX	1754_3	60	ACGTTGGATGGTGAAGCATTGATAGATTGGG	ACGTTGGATGACCTTATCTCTTCTGTAGGC	107	93	74.7	45.8	30	D	R	6244.1	TTGGGATTTTGAAAGAAGAA	G	6491.3	TTGGGATTTTGAAAGAAGAAC	T	6515.3	TTGGGATTTTGAAAGAAGAAA
W2	iPLEX	11211_2	44	ACGTTGGATGGAATGCCAATCAGTGATCTC	ACGTTGGATGGTAACCTGACTGCTAACAAG	84	96.2	74.7	46.8	42.1	Dh	R	6332.1	ccTCAGTGATCTCTACTCAGT	G	6579.3	ccTCAGTGATCTCTACTCAGTC	A	6659.2	ccTCAGTGATCTCTACTCAGTT
W2	iPLEX	8110_1	37	ACGTTGGATGCTTTCTTTATCATCAATCG	ACGTTGGATGGTCACAACAAAGGGGGTG	95	44.2	74.7	48.6	38.1	DGh	F	6340.1	TCATCAATCGAATCACTGTTC	A	6611.4	TCATCAATCGAATCACTGTTCA	G	6627.4	TCATCAATCGAATCACTGTTCG
W2	iPLEX	6786	54	ACGTTGGATGGAACTAAGAAATCCAGTCCAC	ACGTTGGATGTCATGAGAACCTAGTGCGTG	89	94.1	74.7	46.3	38.1		R	6398.2	CCACAATAAGATTGACCTTAG	G	6645.4	CCACAATAAGATTGACCTTAGC	A	6725.3	CCACAATAAGATTGACCTTAGT
W2	iPLEX	12623_3	46	ACGTTGGATGAACATGGCTTATACTTTAC	ACGTTGGATGGTCATAGGTGGCCTATTTAG	97	78.3	74.7	45.8	33.3	d	F	6426.2	TGGCTTATACTTTACTAGGAT	C	6673.4	TGGCTTATACTTTACTAGGATC	A	6697.4	TGGCTTATACTTTACTAGGATA
W2	iPLEX	38_1	59	ACGTTGGATGCATTAGGTTATCTACTCTGG	ACGTTGGATGGGCTCAAAATGACATCCTTTC	98	89.2	74.7	46.2	38.1	D	F	6438.2	CTGGATGATATACAACCTAGA	C	6685.4	CTGGATGATATACAACCTAGAC	T	6765.3	CTGGATGATATACAACCTAGAT
W2	iPLEX	6480_2	60	ACGTTGGATGCTTGAGATGACTTGAGAAAC	ACGTTGGATGAGGGCATATGTTTGTCTGGG	103	94.3	74.7	47	40	DH	R	6536.3	tAAACAAGAAGGTAGAGGATC	G	6783.5	tAAACAAGAAGGTAGAGGATCC	A	6863.4	tAAACAAGAAGGTAGAGGATCT
W2	iPLEX	2389_3	50	ACGTTGGATGTGAATGTTGATTGGGTTTG	ACGTTGGATGCCCACTCTAGTTCAAGGTTC	83	86.9	74.7	45.6	31.6		R	6562.3	ggTGATTGGGTTTGATTTGAA	G	6809.5	ggTGATTGGGTTTGATTTGAAC	A	6889.4	ggTGATTGGGTTTGATTTGAAT
W2	iPLEX	6127_1	30	ACGTTGGATGAAACTTTGGAAGTGAACC	ACGTTGGATGTACAAGCTTCCTTGAGCTCC	111	83.5	74.7	45.8	38.9	d	F	6749.4	actgTGGAAGTGAACCCTTATT	A	7020.6	actgTGGAAGTGAACCCTTATTA	G	7036.6	actgTGGAAGTGAACCCTTATTG
W2	iPLEX	1072_2	69	ACGTTGGATGCCTATGTTTATTGCAAGTGG	ACGTTGGATGCATTATCCACCAGGATCCAT	95	90.6	74.7	45.6	28.6		F	6824.5	cAGGCAAATTGAAGAAGTAATA	C	7071.7	cAGGCAAATTGAAGAAGTAATAC	T	7151.6	cAGGCAAATTGAAGAAGTAATAT
W2	iPLEX	3777	43	ACGTTGGATGAGCCTTCAAAAATGAAGACC	ACGTTGGATGATTGTAGTACCTCGGGAATC	82	91.8	74.7	45.2	31.6	D	F	6843.5	gggAAAAATGAAGACCAAGACA	A	7114.7	gggAAAAATGAAGACCAAGACAA	G	7130.7	gggAAAAATGAAGACCAAGACAG
W2	iPLEX	12492	44	ACGTTGGATGATTGACAGGAGGTTCAGGTG	ACGTTGGATGATCTGCAGCACCGCATATTG	100	100	74.7	50.6	40.9	D	R	7056.6	cGGAGCTGATCAGTCAACATAAT	G	7303.8	cGGAGCTGATCAGTCAACATAATC	C	7343.8	cGGAGCTGATCAGTCAACATAATG
W2	iPLEX	4259_1	54	ACGTTGGATGATAAAGGAGGCATTGGAAGC	ACGTTGGATGTGCCGTGGTGGGTTTTAT	82	85.4	74.7	51.5	40.9	D	F	7102.6	tGAAGCTTGGAAACTGTGAATCT	A	7373.8	tGAAGCTTGGAAACTGTGAATCTA	G	7389.8	tGAAGCTTGGAAACTGTGAATCTG
W2	iPLEX	3393	58	ACGTTGGATGGGGTGAATAGTACAATTTCCG	ACGTTGGATGGAGAGAATGATCCGCCAATG	96	94.5	74.7	47.7	33.3	D	R	7230.7	ttcATTTCCGAAAATCCAACATTC	G	7477.9	ttcATTTCCGAAAATCCAACATTCC	A	7557.8	ttcATTTCCGAAAATCCAACATTCT
W2	iPLEX	823_6	73	ACGTTGGATGTAATTGTTCTAATGGTGAC	ACGTTGGATGTGTTTTGAACCTATGCTACC	103	75	74.7	47.8	30.4		R	7332.8	cTTGTTCTAATGGTGACCATTATA	G	7580.0	cTTGTTCTAATGGTGACCATTATAC	A	7659.9	cTTGTTCTAATGGTGACCATTATAT
W2	iPLEX	4260_1	53	ACGTTGGATGCTTCAATATTACGTTTTTAGG	ACGTTGGATGGGCAAATTGGCAATTTGAAAC	81	67.2	74.7	45.1	28.6	D	F	7412.8	aggATTACGTTTTTAGGTTTGAAC	G	7700.0	aggATTACGTTTTTAGGTTTGAACG	T	7739.9	aggATTACGTTTTTAGGTTTGAACT
W2	iPLEX	4421_2	76	ACGTTGGATGGTAGCCTTTGATGATCTT	ACGTTGGATGTCGTGTGGATACCGATAGAG	103	81.7	74.7	51.3	40.9	D	R	7438.8	ggAGCCTTTGATGATCTTGTGAAG	G	7686.0	ggAGCCTTTGATGATCTTGTGAAGC	C	7726.0	ggAGCCTTTGATGATCTTGTGAAGG
W2	iPLEX	4912	59	ACGTTGGATGCACAGTCTGATAAATCAAATC	ACGTTGGATGTGCAACCTCATCAATGGCTC	111	83.3	74.7	45.6	21.7	d	R	7630	gcAATCATAAAACTAGTTTTGCTTT	G	7877.2	gcAATCATAAAACTAGTTTTGCTTTC	A	7957.1	gcAATCATAAAACTAGTTTTGCTTTT
W2	iPLEX	425_1	55	ACGTTGGATGAAGATAATATGTATTCTCAG	ACGTTGGATGACAACCATTGTCTTGTTTA	94	53.8	74.7	46.2	29.2	D	F	7971.2	ccGTATTCTCAGAAAGATAAGTACAA	A	8242.4	ccGTATTCTCAGAAAGATAAGTACAAA	G	8258.4	ccGTATTCTCAGAAAGATAAGTACAAG
W2	iPLEX	1348_3	57	ACGTTGGATGGGAATGGACCTCTTTGACAG	ACGTTGGATGTTGTTCCTTCTGTATGTGTG	94	94.2	74.7	46.7	23.1		R	7994.3	CAGTTTCAACTAAATGAAAAGTAATA	C	8281.5	CAGTTTCAACTAAATGAAAAGTAATAG	A	8321.4	CAGTTTCAACTAAATGAAAAGTAATAT
W3	iPLEX	3733_2	70	ACGTTGGATGGAGAGACACGTGTCCATTAC	ACGTTGGATGACTCCTTCTCGCAGGAACCA	90	95.7	68.6	47.4	60	D	F	4472.9	CACTGACCCTTCCGA	C	4720.1	CACTGACCCTTCCGAC	A	4744.1	CACTGACCCTTCCGAA
W3	iPLEX	11753_1	56	ACGTTGGATGGCATATGGTCACTGCAATGG	ACGTTGGATGACACATGATAGGTCTGAATG	82	93.1	68.6	47.4	60	dH	F	4553	CAATGGCCCACTTGG	G	4840.2	CAATGGCCCACTTGGG	T	4880.1	CAATGGCCCACTTGGT
W3	iPLEX	8287	58	ACGTTGGATGGTTTCCAAGTTAGCCTTTCC	ACGTTGGATGGGCAAATCAGATGGCTATGG	98	98.5	68.6	49.1	60		F	4771.1	cAACTGCCCAACCCTG	C	5018.3	cAACTGCCCAACCCTGC	T	5098.2	cAACTGCCCAACCCTGT
W3	iPLEX	2558_2	51	ACGTTGGATGATAATAATTGGCTACCGCCT	ACGTTGGATGACGTTCTCGAAATTTGGTTC	100	86.8	68.6	45.3	50	d	F	4863.2	GCCCATTGCTTATGTG	A	5134.4	GCCCATTGCTTATGTGA	G	5150.4	GCCCATTGCTTATGTGG
W3	iPLEX	4590_3	75	ACGTTGGATGAAGAGAAGAACACGTCCAG	ACGTTGGATGGCCTTTTTGCATTTCCTCCC	103	97.8	68.6	47.4	50	D	R	4899.2	ACACGTCCAGAAGTGA	T	5170.4	ACACGTCCAGAAGTGAA	C	5186.4	ACACGTCCAGAAGTGAG
W3	iPLEX	4908_1	48	ACGTTGGATGGATTTTTATACTGAAAAGGG	ACGTTGGATGCCATTTTGTTGTGGAGTTTC	85	74.2	68.6	46.7	41.2	Ds	F	5258.4	AGGGAATTGTGCATCAA	C	5505.6	AGGGAATTGTGCATCAAC	A	5529.7	AGGGAATTGTGCATCAAA
W3	iPLEX	4178_2	53	ACGTTGGATGTGACACATTTATTTGGAGG	ACGTTGGATGGAGGATGAAAATAACATGC	92	77.1	68.6	45.5	38.9		F	5406.5	TTGCCATCTTTTGCTATC	C	5653.7	TTGCCATCTTTTGCTATCC	T	5733.6	TTGCCATCTTTTGCTATCT
W3	iPLEX	1754_1	35	ACGTTGGATGTACCTTATCTCTTCTGTAGG	ACGTTGGATGGTGAAGCATTGATAGATTGGG	108	85.9	68.6	46	44.4	Dh	F	5440.5	CTCTTCTGTAGGCATCAT	C	5687.7	CTCTTCTGTAGGCATCATC	T	5767.6	CTCTTCTGTAGGCATCATT
W3	iPLEX	3503_2	72	ACGTTGGATGTCATTTTACCTTACCCATG	ACGTTGGATGGGACCTGTGAAAGGTCAAAT	109	75	68.6	45.1	41.2	dh	R	5451.6	tCTTACCCATGGCAAAAA	G	5698.8	tCTTACCCATGGCAAAAAC	A	5778.7	tCTTACCCATGGCAAAAAT
W3	iPLEX	3260_1	39	ACGTTGGATGGCATTTTATCAGGTTTTCC	ACGTTGGATGTGCAGCTGCAGAATAAACTC	97	86.6	68.6	46.8	41.2	d	F	5477.6	tAGGTTTTCCTGCTTTGT	A	5748.8	tAGGTTTTCCTGCTTTGTA	T	5804.7	tAGGTTTTCCTGCTTTGTT
W3	iPLEX	5386	61	ACGTTGGATGCAGACAGTTGATGCATCAGC	ACGTTGGATGGGGTGGTTTACTTTTATTAGC	100	90.1	68.6	46.7	44.4	D	F	5587.7	CAGCAGAATTAGTGGGAT	A	5858.9	CAGCAGAATTAGTGGGATA	T	5914.8	CAGCAGAATTAGTGGGATT
W3	iPLEX	5152_2	61	ACGTTGGATGGGAAGAATCCCTTCCATCTC	ACGTTGGATGCTTGGTCACTTTCATGATCC	99	98.6	68.6	47.9	50	d	R	5714.7	gCCCTTCCATCTCATAGGT	G	5961.9	gCCCTTCCATCTCATAGGTC	T	5985.9	gCCCTTCCATCTCATAGGTA
W3	iPLEX	3259_1	58	ACGTTGGATGGACTCAACTCACGCATTAGC	ACGTTGGATGAAGATTGCATGTTATCACG	106	87.8	68.6	45.1	52.9	D	F	5790.8	tcGAGAGAGACACACTACC	C	6038.0	tcGAGAGAGACACACTACCC	T	6117.9	tcGAGAGAGACACACTACCT
W3	iPLEX	1348_2	48	ACGTTGGATGCATGTTCTTTTGTTCCTTCTG	ACGTTGGATGGGAATGGACCTCTTTGACAG	103	90.1	68.6	47	42.1	D	F	5815.8	GTTCCTTCTGTATGTGTGA	C	6063.0	GTTCCTTCTGTATGTGTGAC	T	6142.9	GTTCCTTCTGTATGTGTGAT
W3	iPLEX	5536_2	57	ACGTTGGATGTTGCTTTGTGTGGGACTATC	ACGTTGGATGGATTTTTTTCTTAGGGTAG	108	78.1	68.6	46.1	44.4	D	F	5882.8	aCCTGGTTTGAGTAGAAGT	C	6130.0	aCCTGGTTTGAGTAGAAGTC	T	6209.9	aCCTGGTTTGAGTAGAAGTT
W3	iPLEX	5286_1	60	ACGTTGGATGACTCCGAGGTAATAGACGTG	ACGTTGGATGGTTTGTGTGGCGTTCATGAG	100	100	68.6	46.5	53.3	d	R	5899.8	tgggAGACGTGGCTGTACT	C	6187.0	tgggAGACGTGGCTGTACTG	A	6226.9	tgggAGACGTGGCTGTACTT
W3	iPLEX	8119_2	71	ACGTTGGATGTCGTCTTGACAATGTTCTTG	ACGTTGGATGATGTACAATATCCATGCAG	101	83	68.6	46.1	50	D	F	6021.9	cccaTTACTAGGCTCCCGAA	A	6293.1	cccaTTACTAGGCTCCCGAAA	G	6309.1	cccaTTACTAGGCTCCCGAAG
W3	iPLEX	576_1	53	ACGTTGGATGACTGCTATTGTTAGTTGCAC	ACGTTGGATGTCTAGCAGCAACATTGATCG	90	92.6	68.6	49.8	40	D	F	6089	TTGTTAGTTGCACTCCTGAT	C	6336.2	TTGTTAGTTGCACTCCTGATC	G	6376.2	TTGTTAGTTGCACTCCTGATG
W3	iPLEX	2843_1	51	ACGTTGGATGTCACTAACTGAAAGGAAAGG	ACGTTGGATGGGAATGATGGTGTTTCAATG	96	89	68.6	49	40	d	F	6174	AAAGGATTCAGTTGCAAGAC	C	6421.2	AAAGGATTCAGTTGCAAGACC	A	6445.3	AAAGGATTCAGTTGCAAGACA
W3	iPLEX	2909	48	ACGTTGGATGGAGCAATTTTGATTGTTTG	ACGTTGGATGCTGATGAAGGAAGTTGTGAC	90	78	68.6	47	44.4	D	F	6261.1	acTGTTTGTGAAGAAGGAGG	A	6532.3	acTGTTTGTGAAGAAGGAGGA	T	6588.2	acTGTTTGTGAAGAAGGAGGT
W3	iPLEX	11492	37	ACGTTGGATGGCTCTTGACCGTATGGAATA	ACGTTGGATGGTTCTAAATGGATGCATGTG	100	90.7	68.6	51.9	42.9	dh	R	6365.2	ACCATGACCCATGAGTTTACT	G	6612.3	ACCATGACCCATGAGTTTACTC	A	6692.3	ACCATGACCCATGAGTTTACTT
W3	iPLEX	5979	44	ACGTTGGATGGATATTCAAGGAGTTCCACAG	ACGTTGGATGGTTATGGAAGGTCATATCAC	84	88.3	68.6	47.6	42.1	D	F	6399.2	ccAGGAGTTCCACAGATATCA	A	6670.4	ccAGGAGTTCCACAGATATCAA	T	6726.3	ccAGGAGTTCCACAGATATCAT
W3	iPLEX	1345_1	38	ACGTTGGATGAAATACTTGTTTTGGAGATA	ACGTTGGATGGATATCATTCCACGGTTTC	80	62.9	68.6	46.8	42.1	Dh	F	6470.2	ccGGAGATATACAACGTGGTT	G	6757.4	ccGGAGATATACAACGTGGTTG	T	6797.3	ccGGAGATATACAACGTGGTTT
W3	iPLEX	1569	41	ACGTTGGATGGCTTACCTGATATGATGATG	ACGTTGGATGCTCAATATGTTGAATGAAG	101	75	68.6	46.3	33.3		R	6515.3	TCTTGGTGTAGATTGAATAGA	T	6786.5	TCTTGGTGTAGATTGAATAGAA	A	6842.4	TCTTGGTGTAGATTGAATAGAT
W3	iPLEX	4974_1	53	ACGTTGGATGCCAATGACTCTTTTCTTGCC	ACGTTGGATGGCTAACCATCATCACATCTC	101	97.1	68.6	46.7	31.8		F	6641.3	TTCTTGCCACTTTATGTATTAC	G	6928.5	TTCTTGCCACTTTATGTATTACG	T	6968.4	TTCTTGCCACTTTATGTATTACT
W3	iPLEX	3149_1	62	ACGTTGGATGATTGCGATGACAAATTCGTG	ACGTTGGATGCCTCAGCTTCATTAGCATTAC	90	88.8	68.6	46.1	36.8	D	F	6706.4	actTGTATGTTCCAGTTCTGAT	G	6993.6	actTGTATGTTCCAGTTCTGATG	T	7033.5	actTGTATGTTCCAGTTCTGATT
W3	iPLEX	2766	74	ACGTTGGATGCTTGTAGTTTGGTAAACAC	ACGTTGGATGCTTCTCCTTTCTCCCATTTC	100	86.7	68.6	45.5	30	D	R	6773.4	ggAGTTTGGTAAACACCATTTA	G	7020.6	ggAGTTTGGTAAACACCATTTAC	A	7100.5	ggAGTTTGGTAAACACCATTTAT
W3	iPLEX	9285_4	61	ACGTTGGATGTCGTTTTGTATTATTGTTTG	ACGTTGGATGGGACTAGACTAATTCTCTAAC	98	62.7	68.6	45.3	31.8	d	R	6810.4	GTTTGTTTGGATATTAGCTAAG	G	7057.6	GTTTGTTTGGATATTAGCTAAGC	A	7137.5	GTTTGTTTGGATATTAGCTAAGT
W3	iPLEX	596_3	65	ACGTTGGATGAGACAGTTTATTGGAAGTG	ACGTTGGATGGAGAACACAAGATTGTGGAC	99	84.3	68.6	46.9	33.3	Dh	R	6828.5	aAGTTTATTGGAAGTGTTGAAC	G	7075.7	aAGTTTATTGGAAGTGTTGAACC	A	7155.6	aAGTTTATTGGAAGTGTTGAACT
W3	iPLEX	11797_1	51	ACGTTGGATGCACCTAGGGTTTTGGAGTTC	ACGTTGGATGCACTATACTCAACTTAGGTG	100	88.8	68.6	49.3	36.4	Dh	F	7008.5	cTTTTGGAGTTCTTCTCTTTGTG	C	7255.7	cTTTTGGAGTTCTTCTCTTTGTGC	A	7279.8	cTTTTGGAGTTCTTCTCTTTGTGA
W3	iPLEX	1582_4	51	ACGTTGGATGCCTCTGCCTGTAAAATGAAC	ACGTTGGATGCCAGTTCTTCATGTCAAAAC	94	92.9	68.6	47.1	36.4	d	R	7169.7	gGAGGACTAAAATTATACGAGGA	G	7416.9	gGAGGACTAAAATTATACGAGGAC	A	7496.8	gGAGGACTAAAATTATACGAGGAT
W3	iPLEX	10496_1	39	ACGTTGGATGTTTATCCTTTCAACAACTC	ACGTTGGATGGATGTGATTGGCGTGGAACC	88	77.9	68.6	48.4	35	d	F	7207.7	cccgTCAACAACTCATTTCATGCT	C	7454.9	cccgTCAACAACTCATTTCATGCTC	T	7534.8	cccgTCAACAACTCATTTCATGCTT
W3	iPLEX	3348	61	ACGTTGGATGGGTAGCAATCTTGGTTCGAC	ACGTTGGATGTTAGGAGGAAGGGACTCAAC	83	98.9	68.6	45.5	36.8		F	7244.7	cacacTCTTGGTTCGACTTTTTAC	A	7515.9	cacacTCTTGGTTCGACTTTTTACA	T	7571.8	cacacTCTTGGTTCGACTTTTTACT
W3	iPLEX	5761_1	31	ACGTTGGATGTTTCTTTCAAATCGGCAAT	ACGTTGGATGTTTGCCTAGGAGACGGACAG	113	75.8	68.6	46	36.8	d	F	7369.8	gtctgTCAAATCGGCAATAAAGAC	A	7641.0	gtctgTCAAATCGGCAATAAAGACA	G	7657.0	gtctgTCAAATCGGCAATAAAGACG
W3	iPLEX	3369_1	68	ACGTTGGATGTGTAACTTTGGTTAGATTG	ACGTTGGATGATGATTAGAATATACACAAC	80	54.4	68.6	46.8	25	D	F	7380.8	ACTTTGGTTAGATTGAATCTAAAT	C	7628.0	ACTTTGGTTAGATTGAATCTAAATC	T	7707.9	ACTTTGGTTAGATTGAATCTAAATT
W3	iPLEX	3884	38	ACGTTGGATGCTGATGATCATGAGATGCAC	ACGTTGGATGCTAATGTTGAAAGACCATCC	101	93	68.6	45.1	24		R	7596	CGATAAAGTTATTTTTTCTTACATC	T	7867.2	CGATAAAGTTATTTTTTCTTACATCA	A	7923.1	CGATAAAGTTATTTTTTCTTACATCT
W3	iPLEX	5667	54	ACGTTGGATGTGCCTTACGCCTAGTCAATC	ACGTTGGATGTGCCGACCCAAAATCTAGTG	100	100	68.6	46.4	19.2	D	F	8036.3	CAAAATTCAAAAGAATAAAATGAAGT	A	8307.5	CAAAATTCAAAAGAATAAAATGAAGTA	T	8363.4	CAAAATTCAAAAGAATAAAATGAAGTT
W3	iPLEX	6782	56	ACGTTGGATGTTTTCAAAGATAATTCTTGC	ACGTTGGATGTTCAAGTTCCTCTCTGCGTC	101	69.6	68.6	45.6	24	Dh	F	8235.4	ttCTTTATTTACTTGTATTTATGGACA	C	8482.6	ttCTTTATTTACTTGTATTTATGGACAC	T	8562.5	ttCTTTATTTACTTGTATTTATGGACAT
W3	iPLEX	1849	68	ACGTTGGATGGACTAATCATATAATTATAAC	ACGTTGGATGTTGAGGGAACTTGATAGTAG	108	53.8	68.6	45.4	17.2	Ds	R	8810.8	ACTAATCATATAATTATAACATCATATCA	C	9098.0	ACTAATCATATAATTATAACATCATATCAG	A	9137.9	ACTAATCATATAATTATAACATCATATCAT
W4	iPLEX	637_1	49	ACGTTGGATGCATCAGACAACATGCAAAA	ACGTTGGATGTAGTGATTCAATAAGGAAG	88	67.7	66.6	49.1	66.7		R	4519.9	CTCATGTCGGCCCTG	T	4791.1	CTCATGTCGGCCCTGA	C	4807.1	CTCATGTCGGCCCTGG
W4	iPLEX	4949_2	71	ACGTTGGATGGTGGGATAGGAAAAATCACC	ACGTTGGATGCTGATGAGTTAGCTATGATT	92	82.8	66.6	45.7	53.3	D	F	4617	TTCACAATGGGAGGC	C	4864.2	TTCACAATGGGAGGCC	T	4944.1	TTCACAATGGGAGGCT
W4	iPLEX	1957	63	ACGTTGGATGGGTCTTCTGATGACCTGTTC	ACGTTGGATGAGGATACGCAGGAATATCCC	85	99.1	66.6	46.3	56.2	d	F	4830.1	CCTGTTCCTGTTCTGG	A	5101.3	CCTGTTCCTGTTCTGGA	G	5117.3	CCTGTTCCTGTTCTGGG
W4	iPLEX	2143_3	38	ACGTTGGATGAGGGAAGAACCCCAAAGAAC	ACGTTGGATGTTTCTTTCTCACATCACAC	100	87.9	66.6	48.9	56.2	d	R	4915.2	GCAACGATGGCAACTG	G	5162.4	GCAACGATGGCAACTGC	T	5186.4	GCAACGATGGCAACTGA
W4	iPLEX	4590_1	42	ACGTTGGATGATTCCCGCGAAGCCTTTTTG	ACGTTGGATGGAGAAGAACACGTCCAGAAG	112	99.4	66.6	46.3	47.1		F	5056.3	TGCATTTCCTCCCTAAC	A	5327.5	TGCATTTCCTCCCTAACA	G	5343.5	TGCATTTCCTCCCTAACG
W4	iPLEX	2659_1	40	ACGTTGGATGGTGTATATGTTGAAGGGAGC	ACGTTGGATGGATGGAAAACTTTTCTTAGC	92	86.3	66.6	45.2	41.2		F	5258.4	AAGGGAGCATTCTGTAA	A	5529.7	AAGGGAGCATTCTGTAAA	G	5545.7	AAGGGAGCATTCTGTAAG
W4	iPLEX	44_2	51	ACGTTGGATGCTTCAACATGGTATAAGAGC	ACGTTGGATGTTTAGGGAACTTGACAGCAG	94	92.9	66.6	46.2	44.4	D	R	5467.6	AGAGCAGTAACATCCTTC	T	5738.8	AGAGCAGTAACATCCTTCA	C	5754.8	AGAGCAGTAACATCCTTCG
W4	iPLEX	2498_3	47	ACGTTGGATGACTTAGTCTATGGACCATT	ACGTTGGATGGGACAAACCTACATGTTACAC	94	80.9	66.6	48.9	50	DH	F	5476.6	aaATGGACCATTGCACCA	C	5723.8	aaATGGACCATTGCACCAC	T	5803.7	aaATGGACCATTGCACCAT
W4	iPLEX	3223	53	ACGTTGGATGTTTCTGCAGATGAGAGAGCG	ACGTTGGATGCACCAACCTTCTTGACTTTC	90	98.2	66.6	46.4	44.4	d	R	5627.7	GATGAGAGAGCGATTGAT	G	5874.9	GATGAGAGAGCGATTGATC	A	5954.8	GATGAGAGAGCGATTGATT
W4	iPLEX	236	37	ACGTTGGATGGGTTTAGTTCATATGGTTGG	ACGTTGGATGGTATGAAGTTACAGTTGAC	84	82.1	66.6	47.2	36.8	D	R	5768.8	TGGATTGCATCCACTTATT	G	6016.0	TGGATTGCATCCACTTATTC	T	6040.0	TGGATTGCATCCACTTATTA
W4	iPLEX	2133_2	61	ACGTTGGATGTGATGCATGTTTGTCTTGTG	ACGTTGGATGGGGTTGTCTAGCCTAAAAG	86	91.6	66.6	45.1	31.6		R	5788.8	TGAAACAAAGTACAACCTT	T	6060.0	TGAAACAAAGTACAACCTTA	C	6076.0	TGAAACAAAGTACAACCTTG
W4	iPLEX	5602_2	34	ACGTTGGATGCACAACAAAGGGCACTGC	ACGTTGGATGCTAATGCTTTATGTAGGCTG	81	78.2	66.6	45.7	43.8	h	F	5842.8	tagAGGGCACTGCATATTT	A	6114.0	tagAGGGCACTGCATATTTA	T	6169.9	tagAGGGCACTGCATATTTT
W4	iPLEX	565_1	45	ACGTTGGATGGGTACTTGGCAGAGTTGCAG	ACGTTGGATGCTTGGGATATCTACAGAGAAG	97	93.1	66.6	47.1	42.1	d	R	5864.8	GGGCTATTTTGAGTACTGT	T	6136.0	GGGCTATTTTGAGTACTGTA	A	6191.9	GGGCTATTTTGAGTACTGTT
W4	iPLEX	6267	72	ACGTTGGATGTGTACTCTCCCCTTCTTGAC	ACGTTGGATGCCACAAAACCTCATCTTTCC	107	98.4	66.6	49.5	45	DS	R	5971.9	CTCCCCTTCTTGACTAACAA	G	6219.1	CTCCCCTTCTTGACTAACAAC	A	6299.0	CTCCCCTTCTTGACTAACAAT
W4	iPLEX	6470_1	32	ACGTTGGATGAGACCTAAGCCTAGCTCTAC	ACGTTGGATGATAATTATAAAGAACGGTAC	86	62.6	66.6	48.7	47.4	dh	R	5978.9	gCCATTATCCCGTCTACCTT	T	6250.1	gCCATTATCCCGTCTACCTTA	C	6266.1	gCCATTATCCCGTCTACCTTG
W4	iPLEX	728_2	64	ACGTTGGATGTGTGCATAGCAGAGGCAAAG	ACGTTGGATGGTAGCATCGCACAGACAGG	81	94.6	66.6	48.4	40	D	F	6103	GCAAAGCAGTCAACTATACA	G	6390.2	GCAAAGCAGTCAACTATACAG	T	6430.1	GCAAAGCAGTCAACTATACAT
W4	iPLEX	5426_2	55	ACGTTGGATGGTTATTGAGTTGCTTGAGTG	ACGTTGGATGTCTTGTAAATTGTGTATTTC	95	65.6	66.6	49.8	40		F	6125	TTGCTTGAGTGAAAAACACC	C	6372.2	TTGCTTGAGTGAAAAACACCC	T	6452.1	TTGCTTGAGTGAAAAACACCT
W4	iPLEX	2186_1	39	ACGTTGGATGAGTGTCACTCACTCTTGGTC	ACGTTGGATGACCAATTGAATGTTGTTTG	96	79.4	66.6	46.9	35	ds	F	6417.2	aTCTTGGTCTAGGTTCAATTT	C	6664.4	aTCTTGGTCTAGGTTCAATTTC	T	6744.3	aTCTTGGTCTAGGTTCAATTTT
W4	iPLEX	13157	35	ACGTTGGATGGGGCAGTCAACTGTTTTTCC	ACGTTGGATGCTGGTTCTGAGAACATATTC	93	94.2	66.6	45.3	28.6	s	R	6477.3	TTGCTGAACAATATGAAGATA	G	6724.4	TTGCTGAACAATATGAAGATAC	A	6804.4	TTGCTGAACAATATGAAGATAT
W4	iPLEX	6268	46	ACGTTGGATGTCACTGCTTATTGAGACACC	ACGTTGGATGATGTGAAGCAAGGCACCTGA	107	95.9	66.6	47.3	33.3	D	F	6489.3	TGAGACACCAAAAAAGATAGA	A	6760.5	TGAGACACCAAAAAAGATAGAA	T	6816.4	TGAGACACCAAAAAAGATAGAT
W4	iPLEX	6670_2	48	ACGTTGGATGTGGAAAGGTTACTTCACTCC	ACGTTGGATGCTTTGTTTCTCACTGACACC	97	97.1	66.6	45.1	38.9	D	F	6636.3	cccaTCCATTGAATTGTCCTTG	A	6907.5	cccaTCCATTGAATTGTCCTTGA	G	6923.5	cccaTCCATTGAATTGTCCTTGG
W4	iPLEX	4790_3	49	ACGTTGGATGTGCATGGGTTCATAAAAGGG	ACGTTGGATGTTTCAATTTGTAAAATCAAAG	89	56	66.6	46.8	38.1	d	R	6709.4	cGGGATATTTGTACCTTCAAAC	T	6980.6	cGGGATATTTGTACCTTCAAACA	A	7036.5	cGGGATATTTGTACCTTCAAACT
W4	iPLEX	1664_2	43	ACGTTGGATGGATGGGACTTGTAATTGTTTG	ACGTTGGATGTTACAATATATAGTTGTATTC	99	51.5	66.6	45.4	35	Dh	R	6780.4	ggAGTTGAAAGTCTTTACTGTC	C	7067.6	ggAGTTGAAAGTCTTTACTGTCG	A	7107.5	ggAGTTGAAAGTCTTTACTGTCT
W4	iPLEX	41	42	ACGTTGGATGCCAAGTTTGAGAGTGATTGTG	ACGTTGGATGCAAGCTAATTTAGCTCACC	106	88.9	66.6	45.5	42.1	Dg	F	6870.5	gggGAGAGTGATTGTGCATATC	A	7141.7	gggGAGAGTGATTGTGCATATCA	T	7197.6	gggGAGAGTGATTGTGCATATCT
W4	iPLEX	2569_1	32	ACGTTGGATGTTTTGTGGTACATCGTTTC	ACGTTGGATGTTAGATCTGGGAGAGGGATG	112	87.4	66.6	45.1	44.4		F	6950.5	cccctGTACATCGTTTCATCGAG	A	7221.7	cccctGTACATCGTTTCATCGAGA	G	7237.7	cccctGTACATCGTTTCATCGAGG
W4	iPLEX	6125	76	ACGTTGGATGTGGTTATCAGACTCAGAT	ACGTTGGATGTGTGAATTTCTGACCTACTG	100	77.2	66.6	45.1	31.8		R	7003.6	tGTTATCAGACTCAGATATTTCT	G	7250.8	tGTTATCAGACTCAGATATTTCTC	A	7330.7	tGTTATCAGACTCAGATATTTCTT
W4	iPLEX	13463_1	52	ACGTTGGATGGACTAAGCTCCTGGTGTTTC	ACGTTGGATGGGCTCCATTTGTACCTAGAG	98	100	66.6	47	35	d	F	7015.6	ctaGGCCATAAATGATTTCAACA	A	7286.8	ctaGGCCATAAATGATTTCAACAA	G	7302.8	ctaGGCCATAAATGATTTCAACAG
W4	iPLEX	12623_5	58	ACGTTGGATGGTCATAGGTGGCCTATTTAG	ACGTTGGATGCATGGCTTATACTTTACTAGG	95	88.8	66.6	46.3	27.3	d	R	7083.6	gTAGGCATATTATTTTTGAGCAT	C	7370.8	gTAGGCATATTATTTTTGAGCATG	A	7410.7	gTAGGCATATTATTTTTGAGCATT
W4	iPLEX	3923_1	34	ACGTTGGATGCATGGCACCAAAGTAGTGTA	ACGTTGGATGCGCTAACCTTTTCTCTTTGG	96	94.6	66.6	49.3	36.4	dh	F	7387.8	ggACCAAAGTAGTGTACACAAAAC	A	7659.1	ggACCAAAGTAGTGTACACAAAACA	T	7714.9	ggACCAAAGTAGTGTACACAAAACT
W4	iPLEX	1792	66	ACGTTGGATGGAAGAAAAATACATATTCAC	ACGTTGGATGCACTCTCAACCTTCCTTGTC	90	69.3	66.6	45.4	26.1	D	R	7626	acGAAAAATACATATTCACACTTGA	T	7897.2	acGAAAAATACATATTCACACTTGAA	C	7913.2	acGAAAAATACATATTCACACTTGAG
W4	iPLEX	3260_2	51	ACGTTGGATGTGCAGCTGCAGAATAAACTC	ACGTTGGATGTATCAGGTTTTCCTGCTTTG	91	92.7	66.6	45.1	20	D	R	7683.1	ATAAACTCAAAGATGAAATAACTAA	G	7930.3	ATAAACTCAAAGATGAAATAACTAAC	A	8010.2	ATAAACTCAAAGATGAAATAACTAAT
W4	iPLEX	4418_1	35	ACGTTGGATGCAAATGTGAATCATGATGACC	ACGTTGGATGAATTTCTTCAAGAGGGAGAG	84	84.2	66.6	50.9	45	d	R	7699	gttagGATGACCAACCTTGAACGAA	T	7970.2	gttagGATGACCAACCTTGAACGAAA	A	8026.1	gttagGATGACCAACCTTGAACGAAT
W4	iPLEX	4041	50	ACGTTGGATGTTAGTGCATACTGGTATCTG	ACGTTGGATGGCTACATTTTATGATGAGGG	87	88.4	66.6	46.8	26.9	D	F	7992.2	GGTATCTGAAAATATATATGTTACCA	A	8263.4	GGTATCTGAAAATATATATGTTACCAA	T	8319.3	GGTATCTGAAAATATATATGTTACCAT
W5	iPLEX	3454_1	39	ACGTTGGATGTGATTGCAAGGACCAAGCCC	ACGTTGGATGTTGAGTGAGCCTTGCTTTCC	103	98.5	76.8	45.5	60	d	F	4432.9	CCAAGCCCATCTCTC	C	4680.1	CCAAGCCCATCTCTCC	T	4760.0	CCAAGCCCATCTCTCT
W5	iPLEX	12721_2	68	ACGTTGGATGCTAGCATCTTTACTTGCATC	ACGTTGGATGGAACTTGCCAGAGATAGAC	97	92.3	76.8	46.7	53.3	D	F	4541	TGCTTGTTCTCGTGC	C	4788.1	TGCTTGTTCTCGTGCC	T	4868.0	TGCTTGTTCTCGTGCT
W5	iPLEX	3495	33	ACGTTGGATGAATTTCAAGCACCAAGTCTG	ACGTTGGATGGTTAGGATAGGAAAAATAC	110	74.7	76.8	46.9	50	d	F	4850.2	ACCAAGTCTGTGCAAC	C	5097.4	ACCAAGTCTGTGCAACC	T	5177.3	ACCAAGTCTGTGCAACT
W5	iPLEX	3596_3	60	ACGTTGGATGGGTACCAATGGTCACTTGGC	ACGTTGGATGACCTCAGTCACCAACTTCTC	86	97.8	76.8	54.1	68.8	Dh	F	4880.2	CTTGGCCTGTGGCTGC	A	5151.4	CTTGGCCTGTGGCTGCA	T	5207.3	CTTGGCCTGTGGCTGCT
W5	iPLEX	5610_1	41	ACGTTGGATGAGATCCGGACTGCCATGAAG	ACGTTGGATGCGATTTCAATCCAGCTAGAC	89	96.7	76.8	45.1	43.8		R	5034.3	ATGGGTGTGGAAAAGA	G	5281.5	ATGGGTGTGGAAAAGAC	C	5321.5	ATGGGTGTGGAAAAGAG
W5	iPLEX	1568_2	44	ACGTTGGATGCCCTCTCATTATCCATTTCC	ACGTTGGATGGTGTGTTGATCAAAATTCCTC	97	88.8	76.8	45.2	43.8	D	F	5114.4	gATTTCCACCATCGACA	A	5385.6	gATTTCCACCATCGACAA	G	5401.6	gATTTCCACCATCGACAG
W5	iPLEX	11349_1	38	ACGTTGGATGTCAACATATATGTAACTGC	ACGTTGGATGGAATATGAGGGATGGAAGCG	80	78.2	76.8	49.7	60	dh	F	5242.4	ggTGTAACTGCGGCTGC	C	5489.6	ggTGTAACTGCGGCTGCC	G	5529.6	ggTGTAACTGCGGCTGCG
W5	iPLEX	842_1	58	ACGTTGGATGCCGAAACTGCAGAGATTGTC	ACGTTGGATGCTACGACTGACTTTATGCTG	97	98.5	76.8	45.4	43.8	D	F	5245.5	aACAGCTGGAAGACAAA	A	5516.7	aACAGCTGGAAGACAAAA	T	5572.6	aACAGCTGGAAGACAAAT
W5	iPLEX	2937_1	40	ACGTTGGATGGAGGACATAAGTGGTGATGG	ACGTTGGATGTCTCTCTACCAATATTGCTG	99	94.4	76.8	45.1	47.1	D	F	5305.5	GGTGATGGTGATTGAAC	G	5592.7	GGTGATGGTGATTGAACG	T	5632.6	GGTGATGGTGATTGAACT
W5	iPLEX	2768_1	48	ACGTTGGATGCCCCTAACTAGAGATATTGC	ACGTTGGATGGTCGTTTACTTGATATTGC	102	86.6	76.8	45.2	38.9	Dh	F	5504.6	AGATATTGCTTGTCATGC	C	5751.8	AGATATTGCTTGTCATGCC	T	5831.7	AGATATTGCTTGTCATGCT
W5	iPLEX	7249	76	ACGTTGGATGGCGAGGTAAATCTGAAACCG	ACGTTGGATGAATTCAATCCCTCTGCAT	81	80.6	76.8	47	44.4	D	F	5605.7	CGGATGATAGCAAAGGAA	G	5892.9	CGGATGATAGCAAAGGAAG	T	5932.8	CGGATGATAGCAAAGGAAT
W5	iPLEX	3617_2	54	ACGTTGGATGGACATCAACGTCCTTATGGG	ACGTTGGATGCCCTTGCTATATTCCGAACC	92	99.7	76.8	48.2	56.2	dg	F	5619.7	agGGGCTGTGAGGAATCT	C	5866.8	agGGGCTGTGAGGAATCTC	T	5946.8	agGGGCTGTGAGGAATCTT
W5	iPLEX	1262_2	64	ACGTTGGATGCACCTTATGGCATTTGACCC	ACGTTGGATGCATCTTTATATTTTATCTTTTTG	98	43.9	76.8	49.7	47.4	D	F	5778.8	TCGGCTCTTCTGAAATACG	C	6026.0	TCGGCTCTTCTGAAATACGC	T	6105.9	TCGGCTCTTCTGAAATACGT
W5	iPLEX	1091_2	48	ACGTTGGATGCTTGAGAAAGCTCAGCAATG	ACGTTGGATGTTCCATAGCTCAGTCGCTTC	83	97.4	76.8	51.6	47.4	d	F	5805.8	GCTCAGCAATGAAGCAACT	A	6077.0	GCTCAGCAATGAAGCAACTA	G	6093.0	GCTCAGCAATGAAGCAACTG
W5	iPLEX	10621	42	ACGTTGGATGGTTTGTCATCCTGGCATAGC	ACGTTGGATGAACGAATGGTTTTTGACTC	92	87.7	76.8	45.6	47.1	D	R	5852.8	ggGCAATCCTCTAGTGGAA	T	6124.0	ggGCAATCCTCTAGTGGAAA	C	6140.0	ggGCAATCCTCTAGTGGAAG
W5	iPLEX	4178_1	33	ACGTTGGATGGAGGATGAAAATAACATGC	ACGTTGGATGGAGAATTTGACACATTTATT	99	59.6	76.8	45.1	33.3	D	R	5877.9	tATAGCAAAAGATGGCAAA	C	6165.1	tATAGCAAAAGATGGCAAAG	A	6205.0	tATAGCAAAAGATGGCAAAT
W5	iPLEX	3753_1	68	ACGTTGGATGATCCTAATCTTCTCCCCACC	ACGTTGGATGCTTTCAGCACCTTATATTG	97	87.9	76.8	46	36.8		F	5991.9	cCTCCCCCAAAAATACAAAA	A	6263.2	cCTCCCCCAAAAATACAAAAA	T	6319.0	cCTCCCCCAAAAATACAAAAT
W5	iPLEX	12870	62	ACGTTGGATGGATCCACATAATCAACTCCTG	ACGTTGGATGACACATCGTTTCTCCAGACC	100	94.5	76.8	45.3	41.2	ds	R	6036.9	ggcATCAACTCCTGCCATTA	G	6284.1	ggcATCAACTCCTGCCATTAC	A	6364.0	ggcATCAACTCCTGCCATTAT
W5	iPLEX	4446	31	ACGTTGGATGTGAGAGGATCATCACGGTTG	ACGTTGGATGAACCTGGTTATGACACCAA	95	91.8	76.8	48.1	47.1	D	R	6052.9	cccCCATTGCGTGCATAAGT	G	6300.1	cccCCATTGCGTGCATAAGTC	A	6380.0	cccCCATTGCGTGCATAAGTT
W5	iPLEX	11246_1	37	ACGTTGGATGTTCCTAGAAATCTCTTCGTC	ACGTTGGATGGAGAGAAATCGAGCAAGCAG	96	94.3	76.8	45.2	35		F	6064	TCTCTTCGTCTTATGGATAT	A	6335.2	TCTCTTCGTCTTATGGATATA	T	6391.0	TCTCTTCGTCTTATGGATATT
W5	iPLEX	5110_3	73	ACGTTGGATGTGGTTTGCTTGCATGGTTGG	ACGTTGGATGGTCCATTGAGCCGTGCTAAG	87	97.9	76.8	45.6	42.1		F	6178	tCCTATAGGTGTGTGGATTA	G	6465.2	tCCTATAGGTGTGTGGATTAG	T	6505.1	tCCTATAGGTGTGTGGATTAT
W5	iPLEX	4260_2	60	ACGTTGGATGTGGCAAATTGGCAATTTGA	ACGTTGGATGCTTCAATATTACGTTTTTAGG	82	64	76.8	48.9	44.4	d	R	6230.1	agTGGCAATTTGAAACAGGG	G	6477.3	agTGGCAATTTGAAACAGGGC	C	6517.3	agTGGCAATTTGAAACAGGGG
W5	iPLEX	6778_1	52	ACGTTGGATGCTACCGATTTATGATCGATCC	ACGTTGGATGGGTCAAGTATATGAGACAA	90	80.7	76.8	46.2	40	D	F	6436.2	gGATCGATCCATTATTGTGAC	A	6707.4	gGATCGATCCATTATTGTGACA	G	6723.4	gGATCGATCCATTATTGTGACG
W5	iPLEX	5588	57	ACGTTGGATGGTGTGATAACAATGTTTGTGC	ACGTTGGATGGAATCTAAACCTTAGAACTAC	88	75	76.8	45.4	28.6	D	F	6437.2	TTGTGCAAACAAATATAACTG	C	6684.4	TTGTGCAAACAAATATAACTGC	T	6764.3	TTGTGCAAACAAATATAACTGT
W5	iPLEX	44_1	49	ACGTTGGATGTTTAGGGAACTTGACAGCAG	ACGTTGGATGCTTCAACATGGTATAAGAGC	94	92.9	76.8	46.2	35	d	F	6582.3	aAGAATAATGATGAGATGGGT	C	6829.5	aAGAATAATGATGAGATGGGTC	A	6853.5	aAGAATAATGATGAGATGGGTA
W5	iPLEX	3269	68	ACGTTGGATGCCTCCATTCGTTCCACTTTG	ACGTTGGATGCATATACTCAAAGCACCAG	96	94.2	76.8	45.1	38.9	D	F	6734.4	ccctAATGTTCTAGCGGAAATG	A	7005.6	ccctAATGTTCTAGCGGAAATGA	G	7021.6	ccctAATGTTCTAGCGGAAATGG
W5	iPLEX	2659_2	58	ACGTTGGATGTTATGATGGAAAACTTTTCT	ACGTTGGATGGTGTATATGTTGAAGGGAGC	96	66.8	76.8	47.6	27.3		R	6741.4	TGGAAAACTTTTCTTAGCAAAA	G	6988.6	TGGAAAACTTTTCTTAGCAAAAC	A	7068.5	TGGAAAACTTTTCTTAGCAAAAT
W5	iPLEX	814_4	49	ACGTTGGATGGAATCAATTGTAAAATGCAAG	ACGTTGGATGTTCATTGATTCCCTTGTTC	89	66.2	76.8	47.4	27.3	D	R	6808.5	AATTGTAAAATGCAAGAAGACA	T	7079.7	AATTGTAAAATGCAAGAAGACAA	C	7095.7	AATTGTAAAATGCAAGAAGACAG
W5	iPLEX	3308_4	62	ACGTTGGATGGTTGCATAATGATTATTGAG	ACGTTGGATGCTTTTTTCTAGCTCATTTAC	86	62.4	76.8	47.6	31.8		R	7033.6	cTGAGATACTAACATGAAACCAA	G	7280.8	cTGAGATACTAACATGAAACCAAC	A	7360.7	cTGAGATACTAACATGAAACCAAT
W5	iPLEX	4710_3	67	ACGTTGGATGTGTAGTTGGGAATGACATGA	ACGTTGGATGAATCTGTTTGTTGCAGCTTC	98	86.8	76.8	46	36.8	d	F	7054.6	gggcGTCCTTGCAATTCGAATTA	G	7341.8	gggcGTCCTTGCAATTCGAATTAG	T	7381.7	gggcGTCCTTGCAATTCGAATTAT
W5	iPLEX	1485_1	41	ACGTTGGATGTTACAACTACACTCGTGAGG	ACGTTGGATGCATTATTCATGAAGTGCTCTC	81	87.6	76.8	48.5	42.1		F	7121.7	gggaACTCGTGAGGAAACCATAT	G	7408.9	gggaACTCGTGAGGAAACCATATG	T	7448.7	gggaACTCGTGAGGAAACCATATT
W5	iPLEX	6387	54	ACGTTGGATGCTTGAGCTTCATAAAGAACTC	ACGTTGGATGTCACTGAGTATACTGTGACC	97	88.8	76.8	48.8	47.4	ds	R	7304.8	aataaCTGTCAAAACAGTGCTCTC	T	7576.0	aataaCTGTCAAAACAGTGCTCTCA	A	7631.9	aataaCTGTCAAAACAGTGCTCTCT
W5	iPLEX	820	66	ACGTTGGATGCTTCTAAATAATTGTTCTTG	ACGTTGGATGGATTGGATTGGAGAATCTA	101	59.6	76.8	45.4	29.2	d	R	7316.8	CTAAATAATTGTTCTTGTAGACTC	T	7588.0	CTAAATAATTGTTCTTGTAGACTCA	C	7604.0	CTAAATAATTGTTCTTGTAGACTCG
W5	iPLEX	3069_1	41	ACGTTGGATGTTCTGGAGAGGATGGTGTTG	ACGTTGGATGTGGAGCTATAGTTTCTGTAG	93	94.2	76.8	45.6	28.6	d	R	7661	gtttTTTCAAATGATTTAGATCCGA	G	7908.2	gtttTTTCAAATGATTTAGATCCGAC	C	7948.2	gtttTTTCAAATGATTTAGATCCGAG
W5	iPLEX	5152_1	60	ACGTTGGATGCTTGGTCACTTTCATGATCC	ACGTTGGATGGGAAGAATCCCTTCCATCTC	99	98.6	76.8	45.1	21.7	d	F	7694	gtAATGCTAAATTTGAATGCTATAT	A	7965.2	gtAATGCTAAATTTGAATGCTATATA	G	7981.2	gtAATGCTAAATTTGAATGCTATATG
W5	iPLEX	4935_2	56	ACGTTGGATGATCCATATTCGTAAATTTTC	ACGTTGGATGCAGGCTTTGATTTTCATCGC	100	68.6	76.8	45.6	23.1	D	R	8016.3	CGTAAATTTTCAAATGGTAATATAAG	T	8287.5	CGTAAATTTTCAAATGGTAATATAAGA	A	8343.4	CGTAAATTTTCAAATGGTAATATAAGT
W6	iPLEX	6913	72	ACGTTGGATGAGGAGCACTTGGATCCCTG	ACGTTGGATGTGAGTATGCATATGCTGCGG	90	95.6	60.4	49.7	60	D	R	4897.2	aATCCCTGGACGTGGT	G	5144.4	aATCCCTGGACGTGGTC	T	5168.4	aATCCCTGGACGTGGTA
W6	iPLEX	2035_2	72	ACGTTGGATGGCTGCTTTTCCCTGCATTTT	ACGTTGGATGTGAATAAATCATGAGAACC	106	76.2	60.4	47.1	50	Dg	F	4979.3	TGAACAGCAAATGGGG	C	5226.4	TGAACAGCAAATGGGGC	T	5306.4	TGAACAGCAAATGGGGT
W6	iPLEX	3738_1	44	ACGTTGGATGTGGATCGGACGGTGGATATG	ACGTTGGATGGGAGATTAGGGTTAGGGTTC	88	98	60.4	45.3	50	D	F	5023.3	GTGGATATGTGGTGGT	C	5270.5	GTGGATATGTGGTGGTC	T	5350.4	GTGGATATGTGGTGGTT
W6	iPLEX	5892	73	ACGTTGGATGACTTTGGTCCTGGTGAATGG	ACGTTGGATGGATACATACAAGTAATGAC	89	79.1	60.4	45.8	41.2	d	F	5156.4	AAAGAAACCCTAACCGT	G	5443.6	AAAGAAACCCTAACCGTG	T	5483.5	AAAGAAACCCTAACCGTT
W6	iPLEX	4709	33	ACGTTGGATGGATCCTGCAGCAGGCAATT	ACGTTGGATGGACATGAATCACACTCTAGC	101	94.6	60.4	45.6	41.2		F	5209.4	CAGGCAATTGGCATTTA	G	5496.6	CAGGCAATTGGCATTTAG	T	5536.5	CAGGCAATTGGCATTTAT
W6	iPLEX	7099_1	35	ACGTTGGATGGAATCAAGTTGTGAATGTGGG	ACGTTGGATGGGACTTCTGAGTTTGCTATG	112	92.6	60.4	45.6	50	dg	F	5570.6	cgGAATGTGGGGTCTTCA	C	5817.8	cgGAATGTGGGGTCTTCAC	T	5897.7	cgGAATGTGGGGTCTTCAT
W6	iPLEX	6017	33	ACGTTGGATGGGTAGAGTAGCTAATGCCAC	ACGTTGGATGAAAGTGGCCAAGTACTACTC	92	98.3	60.4	46.2	41.2	D	R	5764.8	taACTGCTACAACAACGAT	T	6036.0	taACTGCTACAACAACGATA	C	6052.0	taACTGCTACAACAACGATG
W6	iPLEX	3500_1	53	ACGTTGGATGGCAATGAATGCTGAATCG	ACGTTGGATGGGTCAAACAACCAGGTGTAG	87	88.9	60.4	45.2	36.8	D	R	5866.8	GAATGCTGAATCGATAGTT	C	6154.0	GAATGCTGAATCGATAGTTG	A	6193.9	GAATGCTGAATCGATAGTTT
W6	iPLEX	802_2	60	ACGTTGGATGAAGCAGATAGGTAGTTCAT	ACGTTGGATGGTCATTTTCCATTTTTGGT	86	65.9	60.4	45.4	42.1	d	R	5882.8	TAGGTAGTTCATGTCAGAG	G	6130.0	TAGGTAGTTCATGTCAGAGC	A	6209.9	TAGGTAGTTCATGTCAGAGT
W6	iPLEX	10343_2	55	ACGTTGGATGAGCTAAAAGGGTCACTCCAG	ACGTTGGATGACCTCCAACAATGATAAAGG	92	94.1	60.4	45.8	35	D	R	5983.9	CTCAATTTGCCTTTTTTACC	G	6231.1	CTCAATTTGCCTTTTTTACCC	A	6311.0	CTCAATTTGCCTTTTTTACCT
W6	iPLEX	5877	68	ACGTTGGATGGAGTGGTGATAGAACTATCC	ACGTTGGATGAACAATAAAATATACCAGAG	88	68.2	60.4	46.4	36.8		F	6064	tTCCTTGTTAGGCATACTTT	G	6351.2	tTCCTTGTTAGGCATACTTTG	T	6391.0	tTCCTTGTTAGGCATACTTTT
W6	iPLEX	6052_1	42	ACGTTGGATGAGAAGGTTCGGTCATTTGGG	ACGTTGGATGGTTGTGTTTGACTAAAATTTG	105	75.6	60.4	50.5	45	s	R	6181	TCCATGGTGGAAGTGAAATC	G	6428.2	TCCATGGTGGAAGTGAAATCC	T	6452.2	TCCATGGTGGAAGTGAAATCA
W6	iPLEX	9741	70	ACGTTGGATGCTCGATATACATCCATCCAA	ACGTTGGATGTTTCTGAGTTTCAGTAAAG	89	72.7	60.4	45	33.3	d	R	6293.1	CATCCATCCAATAATATCTCA	T	6564.3	CATCCATCCAATAATATCTCAA	C	6580.3	CATCCATCCAATAATATCTCAG
W6	iPLEX	6192_2	58	ACGTTGGATGGATTGTATGAGGAGAGAGAG	ACGTTGGATGTGCAAGAGACACGCACAAAC	100	98.6	60.4	48.1	38.1	D	F	6380.2	TGTATACATCCAACATGGTTC	C	6627.4	TGTATACATCCAACATGGTTCC	T	6707.3	TGTATACATCCAACATGGTTCT
W6	iPLEX	12990	43	ACGTTGGATGACAGTTGTTTCAGATCTGTC	ACGTTGGATGCCATGTGATTTCACTTGATAC	96	85	60.4	45.2	33.3	D	F	6404.2	ATCTGTCTTACAATAATAGGC	A	6675.4	ATCTGTCTTACAATAATAGGCA	T	6731.3	ATCTGTCTTACAATAATAGGCT
W6	iPLEX	5685	58	ACGTTGGATGGATGAATGTTGTGAAATGC	ACGTTGGATGCTCAATCCCACTCCTTTTTG	100	86.7	60.4	46.5	33.3		F	6417.2	TGCATTAGATTTGTCGTATTC	C	6664.4	TGCATTAGATTTGTCGTATTCC	T	6744.3	TGCATTAGATTTGTCGTATTCT
W6	iPLEX	6216_1	65	ACGTTGGATGGATTTGTGAGAAAGGGCCAG	ACGTTGGATGGGCACATGATATGATTCTAC	85	93.5	60.4	49	56.2	g	F	6496.2	gggagGGGCCAGCCAATCTTA	G	6783.4	gggagGGGCCAGCCAATCTTAG	T	6823.3	gggagGGGCCAGCCAATCTTAT
W6	iPLEX	8087_4	62	ACGTTGGATGACAATCAATTTATCCCCACC	ACGTTGGATGGTGGACTGGTTTGACACCAT	91	91.7	60.4	46.7	56.2	dg	R	6551.3	gggaaCATGGGGCATGGTATC	G	6798.4	gggaaCATGGGGCATGGTATCC	A	6878.4	gggaaCATGGGGCATGGTATCT
W6	iPLEX	11547_1	36	ACGTTGGATGAATATCTGGTCCCTTTCAAC	ACGTTGGATGGATCATGGAGTGTAGCAAGG	83	93.3	60.4	45.9	38.9	D	F	6718.4	ggtaCCTTTCAACAAAACTGGT	C	6965.6	ggtaCCTTTCAACAAAACTGGTC	A	6989.6	ggtaCCTTTCAACAAAACTGGTA
W6	iPLEX	9992_1	41	ACGTTGGATGCACCAAACTATCCTCATAC	ACGTTGGATGCTAAAATTCAATTTACGAGCC	88	78.4	60.4	46.1	31.8	D	F	6757.4	TCATACATTAGAAGTGACATTG	C	7004.6	TCATACATTAGAAGTGACATTGC	T	7084.5	TCATACATTAGAAGTGACATTGT
W6	iPLEX	2542	66	ACGTTGGATGGGGTTTCCATGTTCTCACTC	ACGTTGGATGAAAGTGTCAATTCACAATC	98	79.5	60.4	46.9	31.8		F	6850.5	cCCTTTTACAACCCTTATTCTTT	A	7121.7	cCCTTTTACAACCCTTATTCTTTA	G	7137.7	cCCTTTTACAACCCTTATTCTTTG
W6	iPLEX	13193_1	54	ACGTTGGATGCAAAGCTCTGATTGCAATGG	ACGTTGGATGGAGAAGGCACTGCTTCTATG	104	98.5	60.4	46.2	31.8		F	6855.5	AGAGTTGCAGAAAATATAGATG	C	7102.7	AGAGTTGCAGAAAATATAGATGC	T	7182.6	AGAGTTGCAGAAAATATAGATGT
W6	iPLEX	7994_2	56	ACGTTGGATGGCTGTGTCTAGCGGTACATC	ACGTTGGATGTGATCCTAGCTTGCTTACGG	85	97.7	60.4	46.3	50	d	F	7044.6	tttttCGGTACATCCATAGAGTG	C	7291.8	tttttCGGTACATCCATAGAGTGC	T	7371.7	tttttCGGTACATCCATAGAGTGT
W6	iPLEX	1801	58	ACGTTGGATGTGGTTTGATCTAAGCACTAC	ACGTTGGATGGGATTTATGGTCCAATGCAG	100	93	60.4	45.7	33.3	d	F	7261.7	atcCAAATTTCTATCTCGATGCTA	C	7508.9	atcCAAATTTCTATCTCGATGCTAC	T	7588.8	atcCAAATTTCTATCTCGATGCTAT
W6	iPLEX	5523_3	65	ACGTTGGATGGTCTACCTACAGAACAATTCC	ACGTTGGATGCTTATTCTTAGAACATGAC	100	75.1	60.4	45.5	31.6		R	7264.8	gctcaAGAACAATTCCACAACTTT	T	7536.0	gctcaAGAACAATTCCACAACTTTA	C	7552.0	gctcaAGAACAATTCCACAACTTTG
W6	iPLEX	1623_1	67	ACGTTGGATGGGAGTGATGATGAAAAAGTGG	ACGTTGGATGGACACATTTTTTTTCTTGATG	104	71.5	60.4	45.8	29.2	ds	F	7276.8	GATCTTCAATCACATATTTGTATC	C	7523.9	GATCTTCAATCACATATTTGTATCC	T	7603.9	GATCTTCAATCACATATTTGTATCT
W6	iPLEX	4188_1	38	ACGTTGGATGCTTGTTTTGTGTTTTCTTC	ACGTTGGATGATGGAGTCATGGACACCTTC	96	79.4	60.4	49.3	29.2		F	7329.8	TGTGTTTTCTTCTTTAGGATTCAA	G	7617.0	TGTGTTTTCTTCTTTAGGATTCAAG	T	7656.9	TGTGTTTTCTTCTTTAGGATTCAAT
W6	iPLEX	3790_1	40	ACGTTGGATGGCTAAATACAACTTCAATGAC	ACGTTGGATGGATCCAATGTGAAGTAAAGG	96	78.9	60.4	49	42.1	D	F	7383.8	gggagACTTCAATGACTCGGTCTT	C	7631.0	gggagACTTCAATGACTCGGTCTTC	T	7710.9	gggagACTTCAATGACTCGGTCTTT
W6	iPLEX	1772	46	ACGTTGGATGTACTCTTGAAAGTGATTGCG	ACGTTGGATGGAGAACATACTCGTGGATAC	88	92.5	60.4	47.7	29.2		F	7396.8	AAGTGATTGCGTAATATCTTTATG	C	7644.0	AAGTGATTGCGTAATATCTTTATGC	T	7723.9	AAGTGATTGCGTAATATCTTTATGT
W6	iPLEX	9161_1	45	ACGTTGGATGGCTTACTTGTCTAACTGATTC	ACGTTGGATGGATTCTATTCGAAGGCATGG	99	88.8	60.4	46.3	42.1	D	F	7423.8	gtgggTCATTCTTATAGGAGGCAC	C	7671.0	gtgggTCATTCTTATAGGAGGCACC	A	7695.0	gtgggTCATTCTTATAGGAGGCACA
W6	iPLEX	6244_2	44	ACGTTGGATGCTTGCATCATTTACTAAGCAG	ACGTTGGATGGCCGTGTTAGTTGGATAAGG	97	90.1	60.4	46.3	29.2		F	7565.9	cCATCATTTACTAAGCAGTTTTATC	C	7813.1	cCATCATTTACTAAGCAGTTTTATCC	T	7893.0	cCATCATTTACTAAGCAGTTTTATCT
W6	iPLEX	842_2	60	ACGTTGGATGCTACGACTGACTTTATGCTG	ACGTTGGATGCCGAAACTGCAGAGATTGTC	97	98.5	60.4	45.2	30	d	R	7684	gtggaTGACTTTATGCTGTTACTTT	C	7971.2	gtggaTGACTTTATGCTGTTACTTTG	A	8011.1	gtggaTGACTTTATGCTGTTACTTTT
W6	iPLEX	10757_2	54	ACGTTGGATGAGTGAAAATTTTACAGGTG	ACGTTGGATGCCCACATATGATAGGCTCAC	80	78.2	60.4	45.8	28.6	D	F	7753.1	gaagTTTACAGGTGAAAGATTCAAT	A	8024.3	gaagTTTACAGGTGAAAGATTCAATA	G	8040.3	gaagTTTACAGGTGAAAGATTCAATG
W7	iPLEX	6132_1	35	ACGTTGGATGTTTGCAAATTTCGACCTTGG	ACGTTGGATGTGAAAGAATTATAGAAATGG	91	63.8	72.8	45.6	53.3		R	4515	GCGACCAAACCACTA	G	4762.2	GCGACCAAACCACTAC	A	4842.1	GCGACCAAACCACTAT
W7	iPLEX	4154	71	ACGTTGGATGCATCATCACCGTAGACATGG	ACGTTGGATGTAAAGGAGAGGCAACCACAG	90	99.6	72.8	45.6	46.7	DSh	F	4610	AATCAAGCAGTGGCA	A	4881.2	AATCAAGCAGTGGCAA	G	4897.2	AATCAAGCAGTGGCAG
W7	iPLEX	4398_1	45	ACGTTGGATGTGGAGCAAGCCATTATTTCC	ACGTTGGATGGTCAACTCAACCATGCATCC	95	98.5	72.8	46.2	53.3	Ds	F	4648	CATGGTTGCATGGGA	G	4935.2	CATGGTTGCATGGGAG	T	4975.1	CATGGTTGCATGGGAT
W7	iPLEX	4188_3	43	ACGTTGGATGATGGAGTCATGGACACCTTC	ACGTTGGATGGTGTTTTCTTCTTTAGGATTC	88	83.2	72.8	45.7	50	s	R	4801.1	AATGACGCCATCTCTC	G	5048.3	AATGACGCCATCTCTCC	A	5128.2	AATGACGCCATCTCTCT
W7	iPLEX	9161_2	63	ACGTTGGATGCTTCGATTCTATTCGAAGGC	ACGTTGGATGGATTCATTCTTATAGGAGGC	87	92.4	72.8	47.5	53.3	Ds	R	4946.2	cTTCGAAGGCATGGGA	T	5217.4	cTTCGAAGGCATGGGAA	C	5233.4	cTTCGAAGGCATGGGAG
W7	iPLEX	2143_2	37	ACGTTGGATGTTTCTTTCTCACATCACAC	ACGTTGGATGAGGGAAGAACCCCAAAGAAC	100	87.9	72.8	46.2	47.1	D	F	5163.4	TCACATCACACTGAAGG	C	5410.6	TCACATCACACTGAAGGC	G	5450.6	TCACATCACACTGAAGGG
W7	iPLEX	3148	62	ACGTTGGATGAAGTTAGACAAGGCCATGAC	ACGTTGGATGTTTCAGAGGCTGAACCAACC	99	98.6	72.8	46.5	53.3	Dg	R	5253.4	ggGGCCATGACACGAAA	G	5500.6	ggGGCCATGACACGAAAC	A	5580.5	ggGGCCATGACACGAAAT
W7	iPLEX	13079_2	66	ACGTTGGATGAATGCAACCAATGCCCACAG	ACGTTGGATGAGCTGCTGTTCTGTATAATG	81	93	72.8	49.2	52.9	D	F	5425.5	tCCCACAGCTTGAGTTCT	A	5696.7	tCCCACAGCTTGAGTTCTA	G	5712.7	tCCCACAGCTTGAGTTCTG
W7	iPLEX	4906_2	42	ACGTTGGATGAACCACGATCTACAAAGAGG	ACGTTGGATGGTAAGAAGAAAGAAGATACC	97	86.5	72.8	45.8	42.1	ds	R	5744.7	CAGATCTCTGAGTTTCTCT	G	5991.9	CAGATCTCTGAGTTTCTCTC	A	6071.8	CAGATCTCTGAGTTTCTCTT
W7	iPLEX	3149_2	63	ACGTTGGATGCCTCAGCTTCATTAGCATTAC	ACGTTGGATGATTGCGATGACAAATTCGTG	90	88.8	72.8	45.9	36.8	d	R	5795.8	TAGCATTACTACATGCAGA	G	6043.0	TAGCATTACTACATGCAGAC	C	6083.0	TAGCATTACTACATGCAGAG
W7	iPLEX	5116	43	ACGTTGGATGTCACTTCCATACTGATGCTC	ACGTTGGATGTAACAAACGGTACCCCTCTG	86	97.8	72.8	51.1	47.4	DsH	F	5809.8	ATGCTCACTATTTGCGGTG	C	6057.0	ATGCTCACTATTTGCGGTGC	T	6136.9	ATGCTCACTATTTGCGGTGT
W7	iPLEX	5162_2	39	ACGTTGGATGTGGGTTTGATTCGAACTTGG	ACGTTGGATGAAGTGTCACCCACTCTAGTT	80	93.2	72.8	45.9	50	D	R	5941.9	gagTCGAACTTGGGAAAGG	G	6189.1	gagTCGAACTTGGGAAAGGC	T	6213.1	gagTCGAACTTGGGAAAGGA
W7	iPLEX	4238	57	ACGTTGGATGTACAGGGTACTGCTTCATCC	ACGTTGGATGCAATATGGGCACGAGCATAC	105	99.9	72.8	46.6	47.1	ds	F	6027.9	cacGCATCCGAAGTTTCTCT	C	6275.1	cacGCATCCGAAGTTTCTCTC	A	6299.1	cacGCATCCGAAGTTTCTCTA
W7	iPLEX	301_1	33	ACGTTGGATGTTTTGTTGCACTGCATGTA	ACGTTGGATGGTTGGTAATTCAGGTCGAGC	106	85.6	72.8	48.3	40	ds	F	6094	GCACTGCATGTAACAAAATC	C	6341.2	GCACTGCATGTAACAAAATCC	G	6381.2	GCACTGCATGTAACAAAATCG
W7	iPLEX	11797_2	74	ACGTTGGATGCACCTAGGGTTTTGGAGTTC	ACGTTGGATGACACTATACTCAACTTAGG	101	87.9	72.8	47.2	35	D	F	6175	TTGCTTGATTGTTATTTGGG	A	6446.2	TTGCTTGATTGTTATTTGGGA	G	6462.2	TTGCTTGATTGTTATTTGGGG
W7	iPLEX	1945	72	ACGTTGGATGCTAATGGTACATTTTGTTGG	ACGTTGGATGTATGGTGAGTTATAAGGTCG	89	82.4	72.8	48.6	35	D	R	6473.2	gACATTTTGTTGGTGCATTTG	C	6760.4	gACATTTTGTTGGTGCATTTGG	A	6800.3	gACATTTTGTTGGTGCATTTGT
W7	iPLEX	4178_3	62	ACGTTGGATGGAACTAGAGGATGAAAATAAC	ACGTTGGATGTGACACATTTATTTGGAGG	98	73.6	72.8	46.6	28.6	D	R	6486.3	AGGATGAAAATAACATGCATT	G	6733.5	AGGATGAAAATAACATGCATTC	A	6813.4	AGGATGAAAATAACATGCATTT
W7	iPLEX	2708	63	ACGTTGGATGCCCAAAAGACGCACAATCTC	ACGTTGGATGGCCCCATTAGCCTAGATGAT	99	97.5	72.8	47.8	36.4		F	6653.4	GCTTCTTCTACCAGTAAAACTA	G	6940.6	GCTTCTTCTACCAGTAAAACTAG	T	6980.5	GCTTCTTCTACCAGTAAAACTAT
W7	iPLEX	9285_3	44	ACGTTGGATGAGGACTAGACTAATTCTC	ACGTTGGATGTGTTTGTTTGGATATTAGC	85	66.1	72.8	46.2	34.8		F	7006.6	GGACTAGACTAATTCTCTAACTA	C	7253.8	GGACTAGACTAATTCTCTAACTAC	A	7277.8	GGACTAGACTAATTCTCTAACTAA
W7	iPLEX	4590_2	50	ACGTTGGATGGAGAAGAACACGTCCAGAAG	ACGTTGGATGGCCTTTTTGCATTTCCTCCC	101	100	72.8	46.6	26.1	Ds	R	7138.7	AGTTATATGATTTGGAAGTGTTT	G	7385.8	AGTTATATGATTTGGAAGTGTTTC	T	7409.9	AGTTATATGATTTGGAAGTGTTTA
W7	iPLEX	12075	32	ACGTTGGATGGAGAGTCCTTTAGCAGGAAC	ACGTTGGATGAAAATAATAATTTCACGTCG	103	67.4	72.8	47.3	38.1	Dgh	R	7167.7	ggGGTCAAGTATAATCGAGATGT	T	7438.9	ggGGTCAAGTATAATCGAGATGTA	C	7454.9	ggGGTCAAGTATAATCGAGATGTG
W7	iPLEX	3596_4	63	ACGTTGGATGACCTCAGTCACCAACTTCTC	ACGTTGGATGGGTACCAATGGTCACTTGGC	86	97.8	72.8	48.1	30.4	D	R	7294.8	aACCAACTTCTCATTGTAAAATTG	G	7542.0	aACCAACTTCTCATTGTAAAATTGC	T	7566.0	aACCAACTTCTCATTGTAAAATTGA
W7	iPLEX	6053	73	ACGTTGGATGATGTGCCTCTAGAACTTGAC	ACGTTGGATGCATCTCAAAAGTGTACAAG	87	86.1	72.8	47.7	30.4	Ds	F	7314.8	gGACTTGTTTCTTTTTGACACTAT	A	7586.0	gGACTTGTTTCTTTTTGACACTATA	G	7602.0	gGACTTGTTTCTTTTTGACACTATG
W7	iPLEX	3961_2	50	ACGTTGGATGGTTGTCTTCAATAGTTACC	ACGTTGGATGCTTATAGTTTGAGTCAATC	96	69.8	72.8	45.7	21.7	D	R	7340.8	gTGAACAATTATTTTGCTTCAATA	T	7612.0	gTGAACAATTATTTTGCTTCAATAA	C	7628.0	gTGAACAATTATTTTGCTTCAATAG
W7	iPLEX	1581_2	51	ACGTTGGATGAATTTGGTCTGAAATATCG	ACGTTGGATGTCAGAGCTCAGTACTCCAAG	94	79.4	72.8	48.1	29.2	D	R	7423.9	GGTCTGAAATATCGAAATTGAAAT	C	7711.1	GGTCTGAAATATCGAAATTGAAATG	A	7751.0	GGTCTGAAATATCGAAATTGAAATT
W7	iPLEX	141	48	ACGTTGGATGCCACTGCATAGACCATTTAG	ACGTTGGATGTGTCCATAGTCCTTTTTTC	105	86.6	72.8	50	32	D	R	7642	TACCAAGATAGCATGTCATATACAA	G	7889.2	TACCAAGATAGCATGTCATATACAAC	T	7913.2	TACCAAGATAGCATGTCATATACAAA
W7	iPLEX	2298_3	54	ACGTTGGATGTTACTTACACAAGAAATTTG	ACGTTGGATGTTTGCTAGTAGCCGTTTTGC	88	68.2	72.8	47	35	d	F	7658	tactgACACAAGAAATTTGTACACG	A	7929.2	tactgACACAAGAAATTTGTACACGA	G	7945.2	tactgACACAAGAAATTTGTACACGG
W7	iPLEX	8794_2	52	ACGTTGGATGCATGATTTGTGATATATGTGC	ACGTTGGATGGGATAAAGTGTAAGGATAACC	103	75.4	72.8	49.1	30.8	D	R	7870.1	TGCATGTATCTTATCATAATCTTACC	G	8117.3	TGCATGTATCTTATCATAATCTTACCC	T	8141.4	TGCATGTATCTTATCATAATCTTACCA
W7	iPLEX	2775_1	53	ACGTTGGATGAATCGTATGAATTTTGTTAC	ACGTTGGATGGATTCTTATATAAGGGTGCG	98	65.7	72.8	45.5	19.2		F	7973.2	ATGAATTTTGTTACAATTATTTACAG	C	8220.4	ATGAATTTTGTTACAATTATTTACAGC	T	8300.3	ATGAATTTTGTTACAATTATTTACAGT
W8	iPLEX	3668_2	45	ACGTTGGATGACTGCATTCATTCTCTGCTC	ACGTTGGATGCTAGAGAGTGTGCTGAAGGG	91	96.8	67.4	48.6	53.3	D	R	4595	TGCAAACAGAGGCCA	T	4866.2	TGCAAACAGAGGCCAA	A	4922.1	TGCAAACAGAGGCCAT
W8	iPLEX	20_2	63	ACGTTGGATGGTTTGAAATTTGAAGAGGTGC	ACGTTGGATGTGTGCATATGATTCCTACAG	83	84.1	67.4	45.3	46.7	D	F	4650.1	AAGAGGTGCAGCAAT	G	4937.3	AAGAGGTGCAGCAATG	T	4977.2	AAGAGGTGCAGCAATT
W8	iPLEX	4159_1	70	ACGTTGGATGTCATGGAAGCAAGAAGCCAC	ACGTTGGATGTGCATATTCATGCTGGGAG	82	96.6	67.4	47.4	50	D	F	4788.2	GCCACACCATCAACAA	A	5059.4	GCCACACCATCAACAAA	T	5115.2	GCCACACCATCAACAAT
W8	iPLEX	5761_2	54	ACGTTGGATGTCAAATCGGCAATAAAGAC	ACGTTGGATGTTTGCCTAGGAGACGGACAG	107	86.5	67.4	45.6	50	D	F	4828.2	GCCCAATAACAGCAAC	A	5099.4	GCCCAATAACAGCAACA	T	5155.3	GCCCAATAACAGCAACT
W8	iPLEX	2298_4	73	ACGTTGGATGATCTTTTTGCTAGTAGCCG	ACGTTGGATGCACAAGAAATTTGTACACG	86	82.2	67.4	46.4	43.8	ds	R	4887.2	AGTAGCCGTTTTGCAT	G	5134.4	AGTAGCCGTTTTGCATC	C	5174.4	AGTAGCCGTTTTGCATG
W8	iPLEX	6704_2	58	ACGTTGGATGCTAATAGCCAGCTCTGGTCC	ACGTTGGATGGACATCTTTACAAGAGGTT	101	84.5	67.4	46.7	60	D	F	4955.2	aAGCCACTGGTAGAGG	A	5226.4	aAGCCACTGGTAGAGGA	G	5242.5	aAGCCACTGGTAGAGGG
W8	iPLEX	4935_1	41	ACGTTGGATGCAGGCTTTGATTTTCATCGC	ACGTTGGATGATCCATATTCGTAAATTTTC	100	68.6	67.4	45.8	41.2		F	5209.4	TTCATCGCAGAAGAGTT	A	5480.6	TTCATCGCAGAAGAGTTA	G	5496.6	TTCATCGCAGAAGAGTTG
W8	iPLEX	7797_2	54	ACGTTGGATGTGTACCAAAACTGTGGAGAC	ACGTTGGATGCTAAAATGCACAATGAAAC	90	78	67.4	45.5	53.3	d	R	5268.4	gaTGTGGAGACAACAGC	T	5539.7	gaTGTGGAGACAACAGCA	A	5595.5	gaTGTGGAGACAACAGCT
W8	iPLEX	10843_1	70	ACGTTGGATGACTGTGCTTCATGATTACCG	ACGTTGGATGAAAAAAAAATGAAATGGGATA	81	54.1	67.4	45.7	53.3		F	5468.6	gcaCGGGTCCCATTCAAA	C	5715.8	gcaCGGGTCCCATTCAAAC	T	5795.7	gcaCGGGTCCCATTCAAAT
W8	iPLEX	5774	68	ACGTTGGATGTGGATCACAATGAGGTCCAG	ACGTTGGATGAGGCTCAATTACTATCCTCC	89	98.1	67.4	50.9	50		R	5523.6	AGGTCCAGTGCCTAAAGT	C	5810.8	AGGTCCAGTGCCTAAAGTG	A	5850.7	AGGTCCAGTGCCTAAAGTT
W8	iPLEX	4568_4	58	ACGTTGGATGAGGTTCAATTTCCCTTTTCC	ACGTTGGATGGTTGATTGGTCATCAATTGAA	86	76.4	67.4	46.3	36.8		F	5697.7	CCCTTTTCCAAGTTCAAAT	C	5944.9	CCCTTTTCCAAGTTCAAATC	A	5968.9	CCCTTTTCCAAGTTCAAATA
W8	iPLEX	11168_1	67	ACGTTGGATGCAAGTTCCACACTTCCTTTG	ACGTTGGATGGCAATAACTAGAGGTTGAT	100	84.5	67.4	47.5	47.1	D	F	5867.8	acTGAGGGAATTGTCCTGA	C	6115.0	acTGAGGGAATTGTCCTGAC	T	6194.9	acTGAGGGAATTGTCCTGAT
W8	iPLEX	5837_2	58	ACGTTGGATGATAAGCTTCACGACCTGGAG	ACGTTGGATGTGACGATCCCTCCAAACAAG	99	100	67.4	47.2	42.1	d	R	5882.8	TGGAGGTCTTCGTAATAGA	T	6154.0	TGGAGGTCTTCGTAATAGAA	C	6170.1	TGGAGGTCTTCGTAATAGAG
W8	iPLEX	3846	59	ACGTTGGATGCTCCGGTACAGTGCTTTTAC	ACGTTGGATGAGGAGTGAAAATCACTGACC	101	98.6	67.4	46.8	44.4	d	R	5996.9	ccACATTCCTACTGTCAAGC	T	6268.1	ccACATTCCTACTGTCAAGCA	A	6324.0	ccACATTCCTACTGTCAAGCT
W8	iPLEX	1072_3	74	ACGTTGGATGCATTATCCACCAGGATCCAT	ACGTTGGATGCCTATGTTTATTGCAAGTGG	95	90.6	67.4	47.3	45	D	R	6020.9	CCACCAGGATCCATTATATC	T	6292.1	CCACCAGGATCCATTATATCA	C	6308.1	CCACCAGGATCCATTATATCG
W8	iPLEX	15795_1	62	ACGTTGGATGTTGCCCACTATTATTTCCAC	ACGTTGGATGGCTACTTCTGTTGCTGAGAC	104	94.3	67.4	45.4	36.8	d	F	6089	gTGTTGTTATTAGCATTCCC	C	6336.2	gTGTTGTTATTAGCATTCCCC	A	6360.2	gTGTTGTTATTAGCATTCCCA
W8	iPLEX	5720_3	62	ACGTTGGATGGAAATCCCACCTGAGCTCAA	ACGTTGGATGAGAATGATGTACTTACAGC	80	84.3	67.4	53.2	45	dsh	F	6128	AGCTCAACAACATGGAAGCA	C	6375.2	AGCTCAACAACATGGAAGCAC	T	6455.1	AGCTCAACAACATGGAAGCAT
W8	iPLEX	449	36	ACGTTGGATGGATATGTTACAAATTGAGAC	ACGTTGGATGGCCCATGTAATAAGGTCAAC	99	76.7	67.4	45.1	30	d	F	6142	TTACAAATTGAGACCAAGAA	G	6429.3	TTACAAATTGAGACCAAGAAG	T	6469.1	TTACAAATTGAGACCAAGAAT
W8	iPLEX	13633	47	ACGTTGGATGCATATATATTGGAGAAGTGGC	ACGTTGGATGATATGGATGTTACACGTCAC	84	84.2	67.4	49.9	50	Dg	F	6209.1	ggGGCAAACAACACGTGAAG	G	6496.3	ggGGCAAACAACACGTGAAGG	T	6536.2	ggGGCAAACAACACGTGAAGT
W8	iPLEX	3313_1	70	ACGTTGGATGTAGACATGTGATCCATCAGC	ACGTTGGATGTTTTTACACATTTTTGAAGC	104	68.5	67.4	48.8	33.3		F	6399.2	TGGTTTTGATTTCAGTTCCTT	C	6646.3	TGGTTTTGATTTCAGTTCCTTC	T	6726.3	TGGTTTTGATTTCAGTTCCTTT
W8	iPLEX	2367_2	55	ACGTTGGATGCCATAGGGTATCAATTCTTCC	ACGTTGGATGCCTACACTTCATCCTATAAAC	100	85.2	67.4	46.1	28.6		F	6401.2	TTGGGATTTTATTTCTCCAAA	A	6672.4	TTGGGATTTTATTTCTCCAAAA	G	6688.4	TTGGGATTTTATTTCTCCAAAG
W8	iPLEX	7333	38	ACGTTGGATGATTGCAAAGAGCAGAGCCAG	ACGTTGGATGCATAAAGATTAGCAATGCTAC	108	83.5	67.4	46	42.1	D	R	6607.3	cttCACCTGAACCTAATCAAAC	G	6854.5	cttCACCTGAACCTAATCAAACC	A	6934.4	cttCACCTGAACCTAATCAAACT
W8	iPLEX	10757_3	60	ACGTTGGATGAAACCCACATATGATAGGC	ACGTTGGATGAGTGAAAATTTTACAGGTG	83	74	67.4	50.9	45.5	D	R	6712.4	CCACATATGATAGGCTCACAAG	T	6983.6	CCACATATGATAGGCTCACAAGA	C	6999.6	CCACATATGATAGGCTCACAAGG
W8	iPLEX	2775_2	59	ACGTTGGATGGATTCTTATATAAGGGTGCG	ACGTTGGATGAATCGTATGAATTTTGTTAC	98	65.7	67.4	46.8	33.3	D	R	6715.4	cCGTATGTATTTTTCATGAGCA	G	6962.6	cCGTATGTATTTTTCATGAGCAC	A	7042.5	cCGTATGTATTTTTCATGAGCAT
W8	iPLEX	9599	56	ACGTTGGATGCTTGTCTTTGAGGTATTCGG	ACGTTGGATGCCGAAAAAAAGAACAAGGAAG	99	88.8	67.4	47.3	31.8	D	F	6739.4	TCGGAAAGTCAGTCTTATATTT	G	7026.6	TCGGAAAGTCAGTCTTATATTTG	T	7066.5	TCGGAAAGTCAGTCTTATATTTT
W8	iPLEX	2978_1	39	ACGTTGGATGACGCGATCGATCTGATTCTG	ACGTTGGATGTCACCTCCGTCGTATGATTC	91	99.7	67.4	48.3	45		F	6762.4	ttGATCTGATTCTGGATGTTCG	C	7009.6	ttGATCTGATTCTGGATGTTCGC	T	7089.5	ttGATCTGATTCTGGATGTTCGT
W8	iPLEX	2838	45	ACGTTGGATGCGTTGCTACCATGACAAAAC	ACGTTGGATGCTCCAAAAACGTACGTCAAC	101	97.1	67.4	47	36.8	d	R	7053.6	catgTGTCGTTCATGTGACAATA	T	7324.8	catgTGTCGTTCATGTGACAATAA	A	7380.7	catgTGTCGTTCATGTGACAATAT
W8	iPLEX	3503_1	51	ACGTTGGATGGGACCTGTGAAAGGTCAAAT	ACGTTGGATGCATTTTACCTTACCCATGGC	108	94.4	67.4	45.8	31.8		F	7077.6	gTTCTGGTATAAAGAAGTTCATC	A	7348.8	gTTCTGGTATAAAGAAGTTCATCA	G	7364.8	gTTCTGGTATAAAGAAGTTCATCG
W8	iPLEX	1694	48	ACGTTGGATGCCTTGAAGTTTAGATTTTTC	ACGTTGGATGCATGCAAAAATGACTAAAC	89	62.7	67.4	46	25	d	R	7335.8	TTTAGATTTTTCTGTTAGTGTTTC	T	7607.0	TTTAGATTTTTCTGTTAGTGTTTCA	C	7623.0	TTTAGATTTTTCTGTTAGTGTTTCG
W8	iPLEX	4790_2	45	ACGTTGGATGTATTTTTCAATTTGTAAAATCA	ACGTTGGATGTGCATGGGTTCATAAAAGGG	93	42.1	67.4	45.9	25	D	F	7407.9	TCAATTTGTAAAATCAAAGATAGG	A	7679.1	TCAATTTGTAAAATCAAAGATAGGA	T	7735.0	TCAATTTGTAAAATCAAAGATAGGT
W8	iPLEX	3070	54	ACGTTGGATGTTAGAGGTTGGGCAATAGGG	ACGTTGGATGAGATGTGTTCAAGGTAAAGG	95	94.3	67.4	45.9	31.8		F	7656	cccCTTGAATGATAGTGACATTAGT	A	7927.2	cccCTTGAATGATAGTGACATTAGTA	G	7943.2	cccCTTGAATGATAGTGACATTAGTG
W8	iPLEX	6778_2	57	ACGTTGGATGGGTCAAGTATATGAGACAA	ACGTTGGATGCTACCGATTTATGATCGATCC	90	80.7	67.4	45.4	20.8	d	R	7712.1	gATATGAGACAAAATTGTTATTCAA	G	7959.2	gATATGAGACAAAATTGTTATTCAAC	A	8039.2	gATATGAGACAAAATTGTTATTCAAT
W8	iPLEX	3369_2	72	ACGTTGGATGATGATTAGAATATACACAAC	ACGTTGGATGTGTAACTTTGGTTAGATTG	80	54.4	67.4	47.4	23.1	d	R	7985.2	TGATTAGAATATACACAACATGAATT	T	8256.5	TGATTAGAATATACACAACATGAATTA	C	8272.5	TGATTAGAATATACACAACATGAATTG
W8	iPLEX	5426_3	70	ACGTTGGATGTCTTGTAAATTGTGTATTTC	ACGTTGGATGGTTATTGAGTTGCTTGAGTG	95	65.6	67.4	45.6	18.5		R	8308.4	TGTAAATTGTGTATTTCTAATGTATAT	T	8579.6	TGTAAATTGTGTATTTCTAATGTATATA	C	8595.6	TGTAAATTGTGTATTTCTAATGTATATG
W8	iPLEX	5725_1	39	ACGTTGGATGTCCCTCTCTCAATCAAACAT	ACGTTGGATGTTGGTGTATAGTTGTGAACC	98	81	67.4	46.6	21.4	DH	R	8629.7	CAAATAAAATAAAGAGTTACAAATGATC	G	8876.9	CAAATAAAATAAAGAGTTACAAATGATCC	A	8956.8	CAAATAAAATAAAGAGTTACAAATGATCT
W9	iPLEX	5325_3	68	ACGTTGGATGACTGTGAAGAAAAGCCATCC	ACGTTGGATGAAGCCCCCAGACCCACTTG	82	88.2	60.3	45.1	53.3	d	F	4407.9	TCCATAACCCCCTCT	A	4679.1	TCCATAACCCCCTCTA	G	4695.1	TCCATAACCCCCTCTG
W9	iPLEX	2791_1	39	ACGTTGGATGCTTGTTTGGTCCAATCTTAC	ACGTTGGATGCTATAATCACGGTAACATAC	82	81.8	60.3	45.4	53.3	d	F	4478.9	CTTACTGCATGCCCT	A	4750.1	CTTACTGCATGCCCTA	T	4806.0	CTTACTGCATGCCCTT
W9	iPLEX	12149	55	ACGTTGGATGTCAATATCCTCTTCCGGCTC	ACGTTGGATGTTTGCAAAGAAGTCCGTCAG	92	98.3	60.3	48.3	60		F	4522	CCGGCTCAACCAGAT	C	4769.1	CCGGCTCAACCAGATC	A	4793.2	CCGGCTCAACCAGATA
W9	iPLEX	3518	45	ACGTTGGATGCAGGTGATATTGCTAGCTGG	ACGTTGGATGTGTGTATAGGAACTAGGAAG	92	94.1	60.3	47.2	60	D	R	4593	CTTGCTGGGACAACG	T	4864.2	CTTGCTGGGACAACGA	A	4920.1	CTTGCTGGGACAACGT
W9	iPLEX	6139	57	ACGTTGGATGTGAGCGATAATGACATGGCG	ACGTTGGATGAAAGGATGGATCTTTCGGGC	91	99.7	60.3	46.9	60	D	R	4651	GACATGGCGACAAGG	G	4898.2	GACATGGCGACAAGGC	C	4938.3	GACATGGCGACAAGGG
W9	iPLEX	4168_2	67	ACGTTGGATGCAGGTTCTATATATGCACAC	ACGTTGGATGTTATGGGATATACATGAGT	86	72.5	60.3	49.7	50	D	F	4828.2	ACACAAACAAGCCCGT	A	5099.4	ACACAAACAAGCCCGTA	G	5115.4	ACACAAACAAGCCCGTG
W9	iPLEX	1597_5	60	ACGTTGGATGTGGCTGGATGAGGTGAATTG	ACGTTGGATGCTCATCATATATATATGTGT	88	67.4	60.3	45.1	43.8	Dh	R	4887.2	AATTGCTTTGACTGGC	G	5134.4	AATTGCTTTGACTGGCC	C	5174.4	AATTGCTTTGACTGGCG
W9	iPLEX	9519_3	67	ACGTTGGATGTTGGCGTACCTGATTCAATG	ACGTTGGATGTGGTTCTGGCAGCATCTCT	91	94.3	60.3	55.1	68.8	D	F	5147.3	cGCCGTGCAGCCCTAGT	A	5418.6	cGCCGTGCAGCCCTAGTA	G	5434.6	cGCCGTGCAGCCCTAGTG
W9	iPLEX	835_1	63	ACGTTGGATGTGTCCTTGGCACTGGCAGTA	ACGTTGGATGTCCTTGCCTCGGTATATTGG	96	96	60.3	46.3	47.1	d	R	5194.4	CACTGGCAGTATGAACT	T	5465.6	CACTGGCAGTATGAACTA	C	5481.6	CACTGGCAGTATGAACTG
W9	iPLEX	6560_2	69	ACGTTGGATGCTGTTTTCAAGAAATTTGTC	ACGTTGGATGTAGGACTTTGATTGCCCTGC	82	78.3	60.3	45.8	41.2	D	R	5262.4	TTTGTCTTGATGGTGGA	T	5533.6	TTTGTCTTGATGGTGGAA	C	5549.6	TTTGTCTTGATGGTGGAG
W9	iPLEX	6885	69	ACGTTGGATGTGGTCAAACTTCATTGTCCT	ACGTTGGATGCTGAGGAAAATAGAGCAGTC	80	89.2	60.3	46.5	44.4	D	R	5351.5	CATTGTCCTTCTCCTTCA	T	5622.7	CATTGTCCTTCTCCTTCAA	A	5678.6	CATTGTCCTTCTCCTTCAT
W9	iPLEX	4233	66	ACGTTGGATGTCCCACACTCAATAGAACCC	ACGTTGGATGTGCTAGCCATGGATAGAGAC	113	99.3	60.3	46.6	44.4	D	R	5645.7	cACCCATCTACAATCACAC	G	5892.9	cACCCATCTACAATCACACC	T	5916.9	cACCCATCTACAATCACACA
W9	iPLEX	5656_1	32	ACGTTGGATGTCCCTTGGTAGAACAACATC	ACGTTGGATGAATACCAACCATGCACCCTT	115	93.8	60.3	46.4	36.8	Ds	R	5755.8	TCATTGTCTCAACAAAACG	G	6003.0	TCATTGTCTCAACAAAACGC	A	6082.9	TCATTGTCTCAACAAAACGT
W9	iPLEX	4059_4	55	ACGTTGGATGTGCTTTACACTTCCAAACAG	ACGTTGGATGATGTGAATGATTTGAAACC	80	73.8	60.3	47.7	42.1	d	R	5798.8	CCAAACAGAATCAAGGCTA	G	6046.0	CCAAACAGAATCAAGGCTAC	A	6125.9	CCAAACAGAATCAAGGCTAT
W9	iPLEX	302_1	44	ACGTTGGATGTGTCCAAATCTTGACCCAGG	ACGTTGGATGCCTCCATTGTTACTCCTACC	92	99	60.3	53.5	52.6	D	F	5812.8	CAGGCCAATTGGCTCTGAA	C	6060.0	CAGGCCAATTGGCTCTGAAC	T	6139.9	CAGGCCAATTGGCTCTGAAT
W9	iPLEX	6573_2	65	ACGTTGGATGCGTTCCAATTCAGAGACCAA	ACGTTGGATGTCACAAAATCGTGGATAAG	85	83.7	60.3	49.5	42.1	D	R	6097	cCCAAAACAGAATGCGAACA	T	6368.2	cCCAAAACAGAATGCGAACAA	A	6424.1	cCCAAAACAGAATGCGAACAT
W9	iPLEX	3977_1	36	ACGTTGGATGCCTATTGCAAATGAACAATG	ACGTTGGATGACAGTCACTATTCATTCAG	110	76.9	60.3	45.4	30		F	6151.1	AAATGAACAATGGTCAAAAC	C	6398.2	AAATGAACAATGGTCAAAACC	T	6478.2	AAATGAACAATGGTCAAAACT
W9	iPLEX	5310	63	ACGTTGGATGTATCCTTAGATCTCTTCAC	ACGTTGGATGAGAAAGGTAGCATGGGTCAG	82	86.8	60.3	46.2	33.3	d	R	6297.1	CTCTTCACTTTTTGACTTACA	G	6544.3	CTCTTCACTTTTTGACTTACAC	A	6624.2	CTCTTCACTTTTTGACTTACAT
W9	iPLEX	2105	49	ACGTTGGATGAACAGTGCTTACAATTCTCG	ACGTTGGATGTTGCACGGACAACAGCTATG	100	94.4	60.3	51.1	42.9	D	F	6325.1	TCTCGAATTACAACCCTCTGA	C	6572.3	TCTCGAATTACAACCCTCTGAC	A	6596.3	TCTCGAATTACAACCCTCTGAA
W9	iPLEX	12075_2	39	ACGTTGGATGTAGCAGGAACAAAATCTGAC	ACGTTGGATGAATAATAATTTCACGTCGAT	91	63.8	60.3	45.9	33.3		R	6444.2	ACATGTTGGTCAAGTATAATC	C	6731.4	ACATGTTGGTCAAGTATAATCG	A	6771.3	ACATGTTGGTCAAGTATAATCT
W9	iPLEX	2136_2	62	ACGTTGGATGTACGGATCAATTCACTCTC	ACGTTGGATGACTCAGTACCACTTATATT	85	70.2	60.3	45.9	36.4	d	F	6653.4	GATCAATTCACTCTCTAGTAAC	C	6900.5	GATCAATTCACTCTCTAGTAACC	T	6980.5	GATCAATTCACTCTCTAGTAACT
W9	iPLEX	997_2	48	ACGTTGGATGCCACACATCACAAATATATG	ACGTTGGATGATATAATGGGGTGCCTTTCC	99	82.7	60.3	46.1	38.9	Dg	R	6757.4	taatTTGATCACTGCAAAATGG	G	7004.6	taatTTGATCACTGCAAAATGGC	T	7028.6	taatTTGATCACTGCAAAATGGA
W9	iPLEX	1962	67	ACGTTGGATGCTCTCTAGCAAAACGCCTTG	ACGTTGGATGCCTTGCAATATTGTTGGTTC	100	94.4	60.3	52.8	55.6	dH	F	6802.4	ggttGAACAAAACGACGCAGCG	G	7089.7	ggttGAACAAAACGACGCAGCGG	T	7129.5	ggttGAACAAAACGACGCAGCGT
W9	iPLEX	1942_1	42	ACGTTGGATGCTCTTACCCTTCTTCCTATG	ACGTTGGATGAAGAACAGGTAGAGCGGGTG	85	96.3	60.3	45.4	38.9	D	F	7016.6	cctgaTTCCTATGGAGAACACAA	A	7287.8	cctgaTTCCTATGGAGAACACAAA	G	7303.8	cctgaTTCCTATGGAGAACACAAG
W9	iPLEX	12246_1	31	ACGTTGGATGTTCACTTTTTGTCACATTG	ACGTTGGATGTCAAGAAGTGTGAGAGAGGG	109	79.2	60.3	49.6	31.8	d	F	7052.6	aACTTTTTGTCACATTGAAAGGT	A	7323.8	aACTTTTTGTCACATTGAAAGGTA	G	7339.8	aACTTTTTGTCACATTGAAAGGTG
W9	iPLEX	11500	58	ACGTTGGATGTATGAGACCAAATAAGCTG	ACGTTGGATGCAGTTCTATTCTTCCATGGG	80	85	60.3	47.4	30.4		R	7106.7	AGACCAAATAAGCTGAAAATAAG	G	7353.9	AGACCAAATAAGCTGAAAATAAGC	A	7433.8	AGACCAAATAAGCTGAAAATAAGT
W9	iPLEX	6974	63	ACGTTGGATGCCTAATTCCAAGGATTTCTC	ACGTTGGATGCAAAAAGAAGAGATTCTCGG	103	89	60.3	46.2	19.2	D	F	7964.2	TGTAATTGCCTAGAAATATTATTTTT	A	8235.4	TGTAATTGCCTAGAAATATTATTTTTA	T	8291.3	TGTAATTGCCTAGAAATATTATTTTTT
W9	iPLEX	3576	40	ACGTTGGATGTTTCTCCCTAGACTATTTGG	ACGTTGGATGAAATTGTTTTCATACATCTC	89	65.4	60.3	45.6	25		R	8698.7	GACTATTTGGATAGATAAGTAATAATAG	G	8945.9	GACTATTTGGATAGATAAGTAATAATAGC	A	9025.8	GACTATTTGGATAGATAAGTAATAATAGT
W10	iPLEX	1792_1	45	ACGTTGGATGATGTTCACTCTCAACCTTCC	ACGTTGGATGCATGAAGAAAAATACATATTC	98	65.7	69.2	46	53.3	D	F	4478.9	AACCTTCCTTGTCGC	C	4726.1	AACCTTCCTTGTCGCC	T	4806.0	AACCTTCCTTGTCGCT
W10	iPLEX	4021	56	ACGTTGGATGTCTGCCATAACTCCTTCCAC	ACGTTGGATGTATCCTTCAGGAAGAGGTGG	101	100	69.2	46.4	60	D	F	4490.9	CACGACCCCTGAAAC	A	4762.2	CACGACCCCTGAAACA	T	4818.0	CACGACCCCTGAAACT
W10	iPLEX	6475	58	ACGTTGGATGTTTTGTAGTGGACACCTATC	ACGTTGGATGACTCGTTCAAAAGGCATCGG	98	94.3	69.2	49.4	53.3	d	F	4541	TGCGGCTTTCTGCTT	C	4788.1	TGCGGCTTTCTGCTTC	T	4868.0	TGCGGCTTTCTGCTTT
W10	iPLEX	2978_2	46	ACGTTGGATGTCACCTCCGTCGTATGATTC	ACGTTGGATGACGCGATCGATCTGATTCTG	91	99.7	69.2	53.6	66.7	D	R	4609	CGCCGTTGCGGTGAA	C	4896.2	CGCCGTTGCGGTGAAG	A	4936.1	CGCCGTTGCGGTGAAT
W10	iPLEX	10496_4	60	ACGTTGGATGTCTCAAGATATTTGTTATAG	ACGTTGGATGTCAACAACTCATTTCATGC	100	61.2	69.2	48.2	53.3	D	R	4679	TGTGATTGGCGTGGA	T	4950.3	TGTGATTGGCGTGGAA	A	5006.1	TGTGATTGGCGTGGAT
W10	iPLEX	2287_1	42	ACGTTGGATGGTACTTCTGTAAAATGCCTAC	ACGTTGGATGTAGCTGAAGAAATTCAAAC	98	71.6	69.2	45.8	53.3	H	F	4848.2	gTGCCTACTTGCCATG	C	5095.3	gTGCCTACTTGCCATGC	T	5175.3	gTGCCTACTTGCCATGT
W10	iPLEX	2589	60	ACGTTGGATGAGCAACTCCAATATGCTCCG	ACGTTGGATGGAGTTGAAGATCACTGTAGG	80	97	69.2	46.2	50	Ds	R	5114.4	aTCCGCTACAACACTTG	G	5361.5	aTCCGCTACAACACTTGC	C	5401.6	aTCCGCTACAACACTTGG
W10	iPLEX	1066	59	ACGTTGGATGCTGCGGATGTTGACGCAATG	ACGTTGGATGCCCGCGCTTGGTTGAATTTC	95	97	69.2	46.4	50	h	F	5152.4	cTGTGATTTCTGCCCAG	G	5439.6	cTGTGATTTCTGCCCAGG	T	5479.5	cTGTGATTTCTGCCCAGT
W10	iPLEX	5356	37	ACGTTGGATGAATCTTGCGTCGTGACTCAG	ACGTTGGATGAGACTACATATTCCAGGAGG	82	97.3	69.2	45.9	52.9	D	F	5277.5	GACTCAGGAGAGGAAAC	A	5548.7	GACTCAGGAGAGGAAACA	T	5604.6	GACTCAGGAGAGGAAACT
W10	iPLEX	15795_3	71	ACGTTGGATGAGGCAATTTGCTACTTCTG	ACGTTGGATGGTTGTTGTTATTAGCATTCCC	80	77.4	69.2	46.5	47.1	D	R	5465.6	cACTTCTGTTGCTGAGAC	G	5712.7	cACTTCTGTTGCTGAGACC	T	5736.8	cACTTCTGTTGCTGAGACA
W10	iPLEX	242_2	36	ACGTTGGATGCATATTACACATCACAGCAG	ACGTTGGATGATGAATTGATGTGTGGCACC	81	91.7	69.2	46.5	44.4		R	5525.6	GCAGAGACGACTCAAATA	T	5796.8	GCAGAGACGACTCAAATAA	A	5852.7	GCAGAGACGACTCAAATAT
W10	iPLEX	5229	34	ACGTTGGATGAACTATCTTTTCAGTGTGC	ACGTTGGATGTTCACCATCATGCAAGGCAG	110	87.6	69.2	45.4	47.1	Dsh	F	5536.6	gCAGTGTGCTGATTTCTG	C	5783.8	gCAGTGTGCTGATTTCTGC	T	5863.7	gCAGTGTGCTGATTTCTGT
W10	iPLEX	4632	53	ACGTTGGATGAGTTGGGTTGGGCCACAGGA	ACGTTGGATGTCTTTAGGCCCGACCATAA	93	85.2	69.2	46.5	44.4		F	5636.7	GAGGAAAAGAGGTGCTTA	C	5883.9	GAGGAAAAGAGGTGCTTAC	T	5963.8	GAGGAAAAGAGGTGCTTAT
W10	iPLEX	6041	72	ACGTTGGATGCGTCCTTCACACTTCAACAC	ACGTTGGATGGATTTCAAATTTGGTTCAGC	93	87.6	69.2	47	47.1	D	F	5687.7	ccGGCTGCTCTTTTCTTCT	C	5934.9	ccGGCTGCTCTTTTCTTCTC	T	6014.8	ccGGCTGCTCTTTTCTTCTT
W10	iPLEX	13225	71	ACGTTGGATGAAAGACAGAGACCCAGATCC	ACGTTGGATGATGATGGTAGAACGTTCCCG	93	99.8	69.2	46.3	44.4	D	R	5756.8	cCCCAGATCCTTGAAGAAT	C	6044.0	cCCCAGATCCTTGAAGAATG	A	6083.9	cCCCAGATCCTTGAAGAATT
W10	iPLEX	2791_2	42	ACGTTGGATGCTATAATCACGGTAACATAC	ACGTTGGATGCTTGTTTGGTCCAATCTTAC	82	81.8	69.2	45.4	42.1	D	R	5811.8	CGGTAACATACTTGAAGTC	G	6059.0	CGGTAACATACTTGAAGTCC	A	6138.9	CGGTAACATACTTGAAGTCT
W10	iPLEX	3244_1	62	ACGTTGGATGCTGTGTATTATGTTATGTGGC	ACGTTGGATGCTTTTGCTAGAAGGTATTC	86	78.6	69.2	46.8	47.1	DH	F	5840.8	tgTGTTATGTGGCTATGCC	A	6112.0	tgTGTTATGTGGCTATGCCA	T	6167.9	tgTGTTATGTGGCTATGCCT
W10	iPLEX	6132_3	54	ACGTTGGATGTTTGCAAATTTCGACCTTG	ACGTTGGATGGAAAGAATTATAGAAATGGC	90	66.5	69.2	45.9	36.8	h	R	6073	tAATTTCGACCTTGGTTTAC	G	6320.1	tAATTTCGACCTTGGTTTACC	A	6400.1	tAATTTCGACCTTGGTTTACT
W10	iPLEX	7447	65	ACGTTGGATGTCTCCTTCCATCAAAAGCTG	ACGTTGGATGGAAAATTTTGTTACATGTGC	106	78	69.2	47.3	50		F	6157	agGGTTAGGTGCTAACCATC	G	6444.2	agGGTTAGGTGCTAACCATCG	T	6484.1	agGGTTAGGTGCTAACCATCT
W10	iPLEX	11291	48	ACGTTGGATGGCACTTTGATCTAGATTTGG	ACGTTGGATGTGTCAAAGTATATTGGGAGG	97	89	69.2	47	43.8	D	R	6201	ggtgTGGTTGTGTTGCCATT	T	6472.2	ggtgTGGTTGTGTTGCCATTA	A	6528.1	ggtgTGGTTGTGTTGCCATTT
W10	iPLEX	13175_4	54	ACGTTGGATGGAGGCCATCACTAATAACAAC	ACGTTGGATGTGCATGGTGTGCCACTAATC	97	94.5	69.2	46.2	41.2	d	R	6331.1	cttaATTCTCTGCTCTGCAAA	G	6578.3	cttaATTCTCTGCTCTGCAAAC	T	6602.3	cttaATTCTCTGCTCTGCAAAA
W10	iPLEX	8221_2	54	ACGTTGGATGCTCATAAGATAATTGATCATC	ACGTTGGATGCCTCAATGTTATCAAGGTTGG	87	71.1	69.2	46.8	38.1		R	6389.2	GATAATTGATCATCAGCCATC	T	6660.4	GATAATTGATCATCAGCCATCA	A	6716.3	GATAATTGATCATCAGCCATCT
W10	iPLEX	141_2	52	ACGTTGGATGCCACTGCATAGACCATTTAG	ACGTTGGATGTGTCCATAGTCCTTTTTTC	105	86.6	69.2	46.5	33.3		R	6413.2	TACCAAGATAGCATGTCATAT	T	6684.4	TACCAAGATAGCATGTCATATA	C	6700.4	TACCAAGATAGCATGTCATATG
W10	iPLEX	12680_1	46	ACGTTGGATGGGTCTATGTAGTCTTTAGGTG	ACGTTGGATGCAAGGGACAATTTTATACAGC	84	84.3	69.2	47.8	44.4	d	F	6495.2	cgcGGTGTCAAAAAGGTGCTA	C	6742.4	cgcGGTGTCAAAAAGGTGCTAC	T	6822.3	cgcGGTGTCAAAAAGGTGCTAT
W10	iPLEX	233	55	ACGTTGGATGGATATTTTCCTGTTATTGTGC	ACGTTGGATGTTGTGGCTTCCAACAATGGG	86	83.1	69.2	48.8	40	d	R	6627.3	ccTGCAATTTTCTCCTGCTTAG	T	6898.5	ccTGCAATTTTCTCCTGCTTAGA	C	6914.5	ccTGCAATTTTCTCCTGCTTAGG
W10	iPLEX	2583	59	ACGTTGGATGGTCCCAATGTTTGGTTGCAC	ACGTTGGATGGTGCTATGTATAATAGACGG	92	94.1	69.2	47.3	36.8		F	6780.4	gtgTGGTTGCACACAGTTATTA	C	7027.6	gtgTGGTTGCACACAGTTATTAC	T	7107.5	gtgTGGTTGCACACAGTTATTAT
W10	iPLEX	6076	45	ACGTTGGATGTTCCTGAAATAAAATTGAAG	ACGTTGGATGCCCTTGATGCAATTACCAAAG	103	65.8	69.2	45.1	31.8	D	F	6797.5	GAAGATAGACTAATCTTGTGAT	C	7044.6	GAAGATAGACTAATCTTGTGATC	T	7124.5	GAAGATAGACTAATCTTGTGATT
W10	iPLEX	6059_2	71	ACGTTGGATGCTTTCAAATAATCCCATGGAC	ACGTTGGATGAAGGGCTAGCAAACATTTTC	84	84.2	69.2	48.5	30.4	D	F	7057.6	TCCCATGGACAAAATAAAAAATG	G	7344.9	TCCCATGGACAAAATAAAAAATGG	T	7384.7	TCCCATGGACAAAATAAAAAATGT
W10	iPLEX	5656_2	64	ACGTTGGATGATACCAACCATGCACCCTTC	ACGTTGGATGTCCCTTGGTAGAACAACATC	114	97.8	69.2	45.8	30.4		F	7070.6	TGAGACAATGAACTACTATTTAG	C	7317.8	TGAGACAATGAACTACTATTTAGC	T	7397.7	TGAGACAATGAACTACTATTTAGT
W10	iPLEX	4901	71	ACGTTGGATGGTGTCTTGTCAAGAACTTTTC	ACGTTGGATGCTTTCAGTACTTTTGAAAGA	108	69.5	69.2	48.1	29.2	d	R	7298.8	CTTGTCAAGAACTTTTCTATTGTT	G	7545.9	CTTGTCAAGAACTTTTCTATTGTTC	A	7625.9	CTTGTCAAGAACTTTTCTATTGTTT
W10	iPLEX	9519_2	47	ACGTTGGATGTTGGCGTACCTGATTCAAT	ACGTTGGATGGTTCTGGCAGCATCTCTTTG	89	91.4	69.2	46.7	40	Ds	F	7431.8	tggaGTACCTGATTCAATGTAGGA	C	7679.0	tggaGTACCTGATTCAATGTAGGAC	T	7758.9	tggaGTACCTGATTCAATGTAGGAT
W11	iPLEX	1969	64	ACGTTGGATGGGAAGATTGGGATCGATCAC	ACGTTGGATGGATAAGGCCAAAGTTAGTTG	99	94.4	59.1	45.5	60	D	F	4673	GGCGAGATTCGTAGG	G	4960.3	GGCGAGATTCGTAGGG	T	5000.1	GGCGAGATTCGTAGGT
W11	iPLEX	5761_4	55	ACGTTGGATGTCTTTGCCTAGGAGACGGAC	ACGTTGGATGTCAAATCGGCAATAAAGAC	109	86.4	59.1	45.2	50	D	R	4859.2	CGACACGATAAGTCCA	G	5106.4	CGACACGATAAGTCCAC	A	5186.3	CGACACGATAAGTCCAT
W11	iPLEX	5892_2	48	ACGTTGGATGGATACATACAAGTAATGACAC	ACGTTGGATGGAATTTGAACTTTGGTCCTG	97	79	59.1	47.5	56.2		R	4870.2	GGTTTCTTTGGGCCTC	G	5117.3	GGTTTCTTTGGGCCTCC	A	5197.3	GGTTTCTTTGGGCCTCT
W11	iPLEX	18070_5	66	ACGTTGGATGAGATGGTACTTGGGTTTGGG	ACGTTGGATGAACAAATTCATGAGCTCAC	107	87.8	59.1	47.9	50	Ds	R	5023.3	TGGGTTTGGGAGTTGA	G	5270.5	TGGGTTTGGGAGTTGAC	T	5294.5	TGGGTTTGGGAGTTGAA
W11	iPLEX	5607_1	38	ACGTTGGATGTCACTGTTTTGCACTTCGGC	ACGTTGGATGGTTGCCTCTCCAAGATATCA	104	96	59.1	45.9	50	D	F	5216.4	aACTTCGGCTTGTAGTG	C	5463.6	aACTTCGGCTTGTAGTGC	T	5543.5	aACTTCGGCTTGTAGTGT
W11	iPLEX	11127_1	34	ACGTTGGATGGTAACCTCAAACCTGAAACC	ACGTTGGATGCTTTTGCCTGTAAGCAAGTG	95	97	59.1	47.3	60	dH	R	5228.4	aaCAAGGTCGGCACATG	T	5499.6	aaCAAGGTCGGCACATGA	A	5555.5	aaCAAGGTCGGCACATGT
W11	iPLEX	12105_2	67	ACGTTGGATGTTACCTAACTCGACATACAC	ACGTTGGATGACCCTAACTAAAAAGGTAA	105	73.9	59.1	46.4	38.9	ds	R	5420.6	TCGACATACACACACAAT	T	5691.8	TCGACATACACACACAATA	C	5707.8	TCGACATACACACACAATG
W11	iPLEX	6627	49	ACGTTGGATGTGGTGAAAGATGCTTGTTGG	ACGTTGGATGCTACTTACGGAGACACATGC	81	97.1	59.1	47.1	44.4	D	R	5511.6	CTTGTTGGATCTGGTTCA	G	5758.8	CTTGTTGGATCTGGTTCAC	A	5838.7	CTTGTTGGATCTGGTTCAT
W11	iPLEX	3855	56	ACGTTGGATGCAATCTCAAGCTGCTCATTC	ACGTTGGATGGTCCCATTGTGTGTATTAGTC	99	93.1	59.1	52.2	55.6	D	F	5566.6	TAAGAGCAAGGAGCAGCC	C	5813.8	TAAGAGCAAGGAGCAGCCC	T	5893.7	TAAGAGCAAGGAGCAGCCT
W11	iPLEX	13287_1	30	ACGTTGGATGGATCTGGGATGACCGTAA	ACGTTGGATGCTTTTATATAGCGCTCTTC	88	78.5	59.1	46.8	44.4	d	F	5578.6	GGATGACCGTAAGTTTGA	C	5825.8	GGATGACCGTAAGTTTGAC	T	5905.7	GGATGACCGTAAGTTTGAT
W11	iPLEX	3977_2	38	ACGTTGGATGACAGTCACTATTCATTCAG	ACGTTGGATGCCTATTGCAAATGAACAATG	110	76.9	59.1	48.4	42.1	s	R	5784.8	TCAGTTTTGCAAGTGTCTC	G	6032.0	TCAGTTTTGCAAGTGTCTCC	A	6111.9	TCAGTTTTGCAAGTGTCTCT
W11	iPLEX	6742	31	ACGTTGGATGTCTCCCATATCCCCTTTCTC	ACGTTGGATGGGAAACTTCTTGTTCGTAT	104	85.6	59.1	45.1	31.6	d	R	5788.8	TTCTACCGAAAAAACAAGT	T	6060.0	TTCTACCGAAAAAACAAGTA	C	6076.0	TTCTACCGAAAAAACAAGTG
W11	iPLEX	5792	34	ACGTTGGATGCACTTATTTTTGTTCCCTCCC	ACGTTGGATGAAAAAGTAAACACATTGTTG	85	65.2	59.1	47.1	42.1	D	R	5860.8	CCCAATATGGGATGAATGA	T	6132.0	CCCAATATGGGATGAATGAA	C	6148.0	CCCAATATGGGATGAATGAG
W11	iPLEX	11906_1	54	ACGTTGGATGCGATTTTTTCATTCCGCAAC	ACGTTGGATGTGTGCCCAACACGGAATCAC	100	93	59.1	49.7	45	D	F	6011.9	CCGCAACTCCATTTGATTAC	A	6283.1	CCGCAACTCCATTTGATTACA	G	6299.1	CCGCAACTCCATTTGATTACG
W11	iPLEX	3478	51	ACGTTGGATGTGAGTGTGTGCATGTTTAGG	ACGTTGGATGCACTTCCTTCATAGTAGAAC	105	92.9	59.1	47.8	35		R	6166	GGTGTTTTCGTTTTTGAGTT	G	6413.2	GGTGTTTTCGTTTTTGAGTTC	A	6493.1	GGTGTTTTCGTTTTTGAGTTT
W11	iPLEX	3293	37	ACGTTGGATGGAAGATAATCACATAAAACC	ACGTTGGATGATACCTTGTTATCGGCGAAG	95	78.1	59.1	45.5	28.6	d	F	6317.2	ACATAAAACCATAACCTTCTT	G	6604.4	ACATAAAACCATAACCTTCTTG	T	6644.3	ACATAAAACCATAACCTTCTTT
W11	iPLEX	8737	71	ACGTTGGATGTCTTACTACCACTAGACTCG	ACGTTGGATGGCTTTGAGATAGATGTCTACG	104	93.1	59.1	45.6	50		R	6335.1	ctcCCACTAGACTCGACATAG	G	6582.3	ctcCCACTAGACTCGACATAGC	A	6662.2	ctcCCACTAGACTCGACATAGT
W11	iPLEX	414_2	73	ACGTTGGATGGTAACAATTAGCCAGAAAG	ACGTTGGATGGGTCCAAAGTGTTTCAAACG	97	86.6	59.1	45.8	33.3	D	R	6480.3	CAATTAGCCAGAAAGAAAATG	G	6727.5	CAATTAGCCAGAAAGAAAATGC	A	6807.4	CAATTAGCCAGAAAGAAAATGT
W11	iPLEX	526_2	66	ACGTTGGATGGCATACTGCATCCAAATCTC	ACGTTGGATGCTTGCCATGCATATCATAAG	97	93	59.1	45.6	40	D	F	6626.3	ttAGATACTCTTTATCCCTCTG	A	6897.5	ttAGATACTCTTTATCCCTCTGA	G	6913.5	ttAGATACTCTTTATCCCTCTGG
W11	iPLEX	2937_3	59	ACGTTGGATGTCTCTCTACCAATATTGCTG	ACGTTGGATGGAGGACATAAGTGGTGATGG	99	94.4	59.1	45.6	33.3	D	R	6708.4	tCAATATTGCTGGCATATACTA	G	6955.6	tCAATATTGCTGGCATATACTAC	T	6979.6	tCAATATTGCTGGCATATACTAA
W11	iPLEX	7325	68	ACGTTGGATGGGGACAACAAGGATTGAACG	ACGTTGGATGGGGATAGTTGGTTCGTGAC	93	98.3	59.1	45.6	38.9	Dg	F	6848.5	ggggATACAAGTTGGCCATAGA	A	7119.7	ggggATACAAGTTGGCCATAGAA	G	7135.7	ggggATACAAGTTGGCCATAGAG
W11	iPLEX	13070_3	64	ACGTTGGATGGGGTCATCACTTTTTCCTCC	ACGTTGGATGGGATAGAGAAAATAACACTC	96	81.6	59.1	47	30.4	h	F	7021.6	CCCTTTTTATGGAATCAGAATAA	C	7268.8	CCCTTTTTATGGAATCAGAATAAC	T	7348.7	CCCTTTTTATGGAATCAGAATAAT
W11	iPLEX	6215	38	ACGTTGGATGAACTGATGGCCCAATAGTGC	ACGTTGGATGGTACATGTTACTCAAGCACG	99	96.3	59.1	51.4	47.4	d	F	7045.6	ggttGCCCAATAGTGCATTTCGT	C	7292.8	ggttGCCCAATAGTGCATTTCGTC	A	7316.8	ggttGCCCAATAGTGCATTTCGTA
W11	iPLEX	1782_2	68	ACGTTGGATGGTCAACGTGTGTTTGATGTC	ACGTTGGATGCGTTTACTTGTCTCTATCATC	93	88.7	59.1	47.8	30.4		R	7056.6	CGTGTGTTTGATGTCTTATTTTA	G	7303.8	CGTGTGTTTGATGTCTTATTTTAC	A	7383.7	CGTGTGTTTGATGTCTTATTTTAT
W11	iPLEX	3605_3	54	ACGTTGGATGGTTGTGATTGTCCAACTAGG	ACGTTGGATGATGTTAGGAGGATCCTTATG	104	92.9	59.1	46.4	33.3	Dsg	R	7093.6	ggGGTTTGTTACAACAGTATCAT	T	7364.8	ggGGTTTGTTACAACAGTATCATA	A	7420.7	ggGGTTTGTTACAACAGTATCATT
W11	iPLEX	5836_1	41	ACGTTGGATGACAAATAAAAATGTGGATTG	ACGTTGGATGCAGAAAATAAGCCTCCCACC	94	69.5	59.1	47	35	d	F	7171.7	gggTGTGGATTGAAGTTTTGTTC	A	7442.9	gggTGTGGATTGAAGTTTTGTTCA	G	7458.9	gggTGTGGATTGAAGTTTTGTTCG
W11	iPLEX	1597_3	54	ACGTTGGATGCTCATCATATATATATGTGT	ACGTTGGATGTGGCTGGATGAGGTGAATTG	88	67.4	59.1	45.6	20.7	D	F	8888.8	TCATCATATATATATGTGTATGTATAAAC	G	9176.0	TCATCATATATATATGTGTATGTATAAACG	T	9215.9	TCATCATATATATATGTGTATGTATAAACT
W12	iPLEX	4709_2	50	ACGTTGGATGGCAAGACATGAATCACACTC	ACGTTGGATGTGCAGCAGGCAATTGGCATT	100	96.1	62.3	45.8	41.2	D	R	5094.4	CACAACAACAACAACCA	G	5341.6	CACAACAACAACAACCAC	T	5365.6	CACAACAACAACAACCAA
W12	iPLEX	1782_1	48	ACGTTGGATGGTCAACGTGTGTTTGATGTC	ACGTTGGATGTCGTTTACTTGTCTCTATC	94	86.5	62.3	45.3	41.2	DH	R	5218.4	ATGATACTGACATGGCA	C	5505.6	ATGATACTGACATGGCAG	A	5545.5	ATGATACTGACATGGCAT
W12	iPLEX	2999_1	49	ACGTTGGATGGCTAACATCCCAAACACATTC	ACGTTGGATGCTGTCAATGCTAGACTTGTTG	100	89.3	62.3	46	44.4	D	F	5396.5	CAAACACATTCTACCACG	C	5643.7	CAAACACATTCTACCACGC	G	5683.8	CAAACACATTCTACCACGG
W12	iPLEX	6589	33	ACGTTGGATGCATTTTAGGATGGTTTGCTC	ACGTTGGATGATTGAAGTAAAACAAGTCC	85	74.3	62.3	46	47.1	D	R	5425.5	cAGATCCATCTGTCTTGC	T	5696.7	cAGATCCATCTGTCTTGCA	C	5712.7	cAGATCCATCTGTCTTGCG
W12	iPLEX	6756_2	69	ACGTTGGATGGATGACTACCTTTTTTGCAG	ACGTTGGATGTGAGAGGTATTAGCAGCAGG	104	94.3	62.3	47.8	42.1	D	R	5793.8	CCTTTTTTGCAGAACGATG	G	6041.0	CCTTTTTTGCAGAACGATGC	A	6120.9	CCTTTTTTGCAGAACGATGT
W12	iPLEX	2819_2	45	ACGTTGGATGCCTATACTGTTACATCATGTG	ACGTTGGATGGTTGATATCGATAATATATAC	103	60	62.3	46.4	38.9	d	F	5869.9	gACATCATGTGACGAAGAA	A	6141.1	gACATCATGTGACGAAGAAA	G	6157.1	gACATCATGTGACGAAGAAG
W12	iPLEX	772	35	ACGTTGGATGCTATTGTTGGCGAAGAGAAG	ACGTTGGATGGCTGCCATGCAAAGAGATAG	83	97.4	62.3	47	45		R	6190	GAAGAGAGGACTACATCTTG	T	6461.3	GAAGAGAGGACTACATCTTGA	C	6477.3	GAAGAGAGGACTACATCTTGG
W12	iPLEX	2128	55	ACGTTGGATGGCTATTCACCTACTGTTGGC	ACGTTGGATGTTGACAGCAACTTCTTGCCC	92	99.7	62.3	46.2	28.6	d	R	6441.2	TGTTGGCAACTGATATATTTT	G	6688.4	TGTTGGCAACTGATATATTTTC	A	6768.3	TGTTGGCAACTGATATATTTTT
W12	iPLEX	4780_2	72	ACGTTGGATGTGCCAACTAGGAAAAGTCCA	ACGTTGGATGGATTCATTTTTATTTCAATCT	97	53.5	62.3	45.6	27.3	s	F	6625.3	CAACTATTTCTTGTTTCACATT	C	6872.5	CAACTATTTCTTGTTTCACATTC	T	6952.4	CAACTATTTCTTGTTTCACATTT
W12	iPLEX	1371	49	ACGTTGGATGCCGAAATTTCTTATTGCGT	ACGTTGGATGGAAATTGCAGAATGTAATCAC	94	71.6	62.3	47.6	31.8	d	R	6739.4	GCGTTTTACAATATGCTATTGA	G	6986.6	GCGTTTTACAATATGCTATTGAC	A	7066.5	GCGTTTTACAATATGCTATTGAT
W12	iPLEX	2192_2	54	ACGTTGGATGGAACATTAGGGATGAAGGAA	ACGTTGGATGTCAAAATGTGAAGACTCTGC	84	85.9	62.3	47.1	31.8	dh	F	6806.5	GATGAAGGAAATAAGCTTCATT	C	7053.6	GATGAAGGAAATAAGCTTCATTC	T	7133.6	GATGAAGGAAATAAGCTTCATTT
W12	iPLEX	414_1	69	ACGTTGGATGGGTCCAAAGTGTTTCAAACG	ACGTTGGATGGTAACAATTAGCCAGAAAG	97	86.6	62.3	45.9	26.1	D	F	7023.6	TCCAAATATGCTATAAGTAACAA	C	7270.8	TCCAAATATGCTATAAGTAACAAC	G	7310.8	TCCAAATATGCTATAAGTAACAAG
W12	iPLEX	4993_2	60	ACGTTGGATGTATCCATTTCATGCCATGGT	ACGTTGGATGGTGGTTTTCATACAAGTGGC	91	90.4	62.3	46.1	26.1	D	R	7103.7	TGGTATAAAATTATGAACCAGAA	T	7374.9	TGGTATAAAATTATGAACCAGAAA	C	7390.9	TGGTATAAAATTATGAACCAGAAG
W12	iPLEX	5950_2	68	ACGTTGGATGCACATTGCCATTTTATTATT	ACGTTGGATGGCCTAGCCATTCTTTTTTCTC	104	64.1	62.3	45	25	d	R	7193.7	CCATTTTATTATTTTATCCTCTCA	G	7440.9	CCATTTTATTATTTTATCCTCTCAC	A	7520.8	CCATTTTATTATTTTATCCTCTCAT
W12	iPLEX	3344_3	57	ACGTTGGATGCCAGAAAATCTATTTGTAG	ACGTTGGATGCAGGTGGCATTCCAAATT	96	69.3	62.3	45	27.3	D	R	7343.8	acATCTATTTGTAGAAAGATCCAA	G	7591.0	acATCTATTTGTAGAAAGATCCAAC	A	7670.9	acATCTATTTGTAGAAAGATCCAAT

## Sheet: Supplementary Table 3
SNP_ID	Contig	Position	Contig_Position	Well	Reference allele	Alternative allele	Depth of coverage	Mark (9 samples)
20_2	20	63	20_63	W8	T	G	4X and 18X	B
38_1	38	59	38_59	W2	C	T	4X and 18X	B
38_2	38	73	38_73	W1	G	A	4X and 18X	B
41	41	42	41_42	W4	A	T	4X and 18X	B
44_1	44	49	44_49	W5	C	A	4X and 18X	B
44_2	44	51	44_51	W4	T	C	4X and 18X	A
114	114	54	114_54	W1	C	G	4X and 18X	B
141	141	48	141_48	W7	T	G	4X and 18X	A
141_2	141	52	141_52	W10	T	C	4X	D
233	233	55	233_55	W10	C	T	4X	B
236	236	37	236_37	W4	G	T	4X and 18X	B
242_2	242	36	242_36	W10	T	A	4X	B
301_1	301	33	301_33	W7	G	C	4X and 18X	B
301_2	301	65	301_65	W1	A	G	4X and 18X	B
302_1	302	44	302_44	W9	C	T	4X	B
414_1	414	69	414_69	W12	G	C	4X	B
414_2	414	73	414_73	W11	A	G	4X	B
425_1	425	55	425_55	W2	A	G	4X and 18X	F
449	449	36	449_36	W8	G	T	4X and 18X	B
526_2	526	66	526_66	W11	G	A	4X and 18X	B
565_1	565	45	565_45	W4	A	T	4X and 18X	B
576_1	576	53	576_53	W3	C	G	4X and 18X	B
576_2	576	57	576_57	W1	C	A	4X and 18X	B
596_1	596	44	596_44	W2	T	C	4X	B
596_3	596	65	596_65	W3	A	G	4X	A
637_1	637	49	637_49	W4	T	C	4X	A
728_2	728	64	728_64	W4	G	T	4X and 18X	B
772	772	35	772_35	W12	C	T	4X	B
802_2	802	60	802_60	W6	G	A	18X	B
814_4	814	49	814_49	W5	T	C	18X	B
820	820	66	820_66	W5	T	C	4X and 18X	A
823_6	823	73	823_73	W2	G	A	4X and 18X	B
835_1	835	63	835_63	W9	C	T	4X	B
842_1	842	58	842_58	W5	A	T	4X	B
842_2	842	60	842_60	W6	A	C	4X	A
997_2	997	48	997_48	W9	G	T	4X	D
1066	1066	59	1066_59	W10	T	G	4X	D
1072_2	1072	69	1072_69	W2	C	T	4X	B
1072_3	1072	74	1072_74	W8	C	T	4X	A
1091_2	1091	48	1091_48	W5	G	A	4X and 18X	B
1262_2	1262	64	1262_64	W5	T	C	4X and 18X	B
1269	1269	31	1269_31	W1	T	C	4X	B
1345_1	1345	38	1345_38	W3	G	T	4X and 18X	F
1348_2	1348	48	1348_48	W3	T	C	4X and 18X	B
1348_3	1348	57	1348_57	W2	C	A	4X and 18X	C
1371	1371	49	1371_49	W12	A	G	4X	B
1485_1	1485	41	1485_41	W5	T	G	4X and 18X	B
1568_2	1568	44	1568_44	W5	G	A	4X and 18X	B
1568_3	1568	58	1568_58	W1	G	A	4X and 18X	B
1569	1569	41	1569_41	W3	T	A	4X and 18X	B
1581_1	1581	49	1581_49	W1	A	G	4X	A
1581_2	1581	51	1581_51	W7	A	C	4X	A
1582_3	1582	50	1582_50	W1	T	A	4X and 18X	B
1582_4	1582	51	1582_51	W3	G	A	4X and 18X	B
1597_3	1597	54	1597_54	W11	G	T	4X	B
1597_5	1597	60	1597_60	W9	C	G	4X	B
1617_2	1617	44	1617_44	W2	C	T	4X	D
1623_1	1623	67	1623_67	W6	T	C	4X and 18X	B
1664_2	1664	43	1664_43	W4	C	A	4X and 18X	G
1694	1694	48	1694_48	W8	C	T	4X and 18X	B
1754_1	1754	35	1754_35	W3	C	T	4X and 18X	B
1754_3	1754	60	1754_60	W2	G	T	4X and 18X	A
1772	1772	46	1772_46	W6	C	T	4X	A
1782_1	1782	48	1782_48	W12	A	C	4X	E
1782_2	1782	68	1782_68	W11	G	A	4X	B
1792_1	1792	45	1792_45	W10	T	C	4X	B
1792	1792	66	1792_66	W4	T	C	4X	A
1801	1801	58	1801_58	W6	C	T	4X and 18X	B
1849	1849	68	1849_68	W3	C	A	4X and 18X	F
1877_2	1877	53	1877_53	W2	G	A	4X and 18X	B
1942_1	1942	42	1942_42	W9	G	A	4X	B
1945	1945	72	1945_72	W7	C	A	4X	A
1957	1957	63	1957_63	W4	A	G	4X and 18X	B
1962	1962	67	1962_67	W9	G	T	4X	B
1969	1969	64	1969_64	W11	G	T	4X	B
2035_2	2035	72	2035_72	W6	C	T	4X and 18X	B
2082	2082	37	2082_37	W1	A	G	18X	A
2105	2105	49	2105_49	W9	A	C	4X	D
2128	2128	55	2128_55	W12	G	A	4X	D
2133_2	2133	61	2133_61	W4	T	C	4X and 18X	B
2136_2	2136	62	2136_62	W9	T	C	4X	B
2143_2	2143	37	2143_37	W7	C	G	4X and 18X	A
2143_3	2143	38	2143_38	W4	T	G	4X and 18X	A
2186_1	2186	39	2186_39	W4	C	T	4X and 18X	B
2192_2	2192	54	2192_54	W12	C	T	4X	B
2192	2192	55	2192_55	W1	A	G	4X	A
2285_2	2285	48	2285_48	W1	T	A	4X and 18X	B
2287_1	2287	42	2287_42	W10	C	T	4X	B
2298_3	2298	54	2298_54	W7	G	A	4X and 18X	D
2298_4	2298	73	2298_73	W8	G	C	4X and 18X	F
2355_1	2355	46	2355_46	W1	C	A	4X and 18X	B
2365_1	2365	38	2365_38	W1	T	C	4X and 18X	E
2367_2	2367	55	2367_55	W8	G	A	4X	B
2389_3	2389	50	2389_50	W2	A	.	Para at 18X	D
2398_2	2398	70	2398_70	W1	C	A	4X and 18X	B
2498_3	2498	47	2498_47	W4	C	T	4X and 18X	D
2498_4	2498	52	2498_52	W2	T	A	4X and 18X	C
2542	2542	66	2542_66	W6	A	G	4X and 18X	B
2558_2	2558	51	2558_51	W3	G	A	18X	F
2569_1	2569	32	2569_32	W4	G	A	18X	B
2583	2583	59	2583_59	W10	C	T	4X	B
2589	2589	60	2589_60	W10	G	C	4X	B
2605_2	2605	37	2605_37	W1	T	C	4X	A
2658_2	2658	74	2658_74	W1	A	G	4X and 18X	A
2659_1	2659	40	2659_40	W4	G	A	4X and 18X	B
2659_2	2659	58	2659_58	W5	A	G	4X and 18X	B
2708	2708	63	2708_63	W7	G	T	4X	B
2766	2766	74	2766_74	W3	A	G	4X and 18X	B
2768_1	2768	48	2768_48	W5	T	C	18X	B
2775_1	2775	53	2775_53	W7	T	C	4X	B
2775_2	2775	59	2775_59	W8	A	G	4X	A
2791_1	2791	39	2791_39	W9	T	A	4X	B
2791_2	2791	42	2791_42	W10	G	A	4X	B
2819_2	2819	45	2819_45	W12	G	A	4X	B
2838	2838	45	2838_45	W8	A	T	4X and 18X	B
2843_1	2843	51	2843_51	W3	C	A	4X	B
2843_2	2843	56	2843_56	W2	T	C	4X	B
2909	2909	48	2909_48	W3	A	T	4X and 18X	B
2937_1	2937	40	2937_40	W5	G	T	18X	B
2937_3	2937	59	2937_59	W11	T	G	4X	B
2947_2	2947	42	2947_42	W2	A	G	4X	A
2978_1	2978	39	2978_39	W8	C	T	4X	B
2978_2	2978	46	2978_46	W10	C	A	4X	B
2999_1	2999	49	2999_49	W12	C	G	4X	D
3069_1	3069	41	3069_41	W5	C	G	4X and 18X	B
3070	3070	54	3070_54	W8	A	G	4X	B
3148	3148	62	3148_62	W7	A	G	4X and 18X	A
3149_1	3149	62	3149_62	W3	G	T	4X and 18X	B
3149_2	3149	63	3149_63	W7	C	G	4X and 18X	B
3223	3223	53	3223_53	W4	G	A	4X and 18X	B
3244_1	3244	62	3244_62	W10	A	T	4X	B
3259_1	3259	58	3259_58	W3	T	C	4X and 18X	D
3260_1	3260	39	3260_39	W3	T	A	4X and 18X	B
3260_2	3260	51	3260_51	W4	G	A	4X and 18X	B
3269	3269	68	3269_68	W5	A	G	4X and 18X	B
3293	3293	37	3293_37	W11	T	G	4X	B
3308_4	3308	62	3308_62	W5	G	A	18X	B
3313_1	3313	70	3313_70	W8	C	T	4X and 18X	B
3344_3	3344	57	3344_57	W12	A	G	4X and 18X	B
3348	3348	61	3348_61	W3	A	T	4X	B
3369_1	3369	68	3369_68	W3	C	C	18X	G
3369_2	3369	72	3369_72	W8	C	C	18X	G
3393	3393	58	3393_58	W2	A	G	4X and 18X	B
3454_1	3454	39	3454_39	W5	C	T	4X and 18X	B
3454_2	3454	43	3454_43	W1	G	T	4X and 18X	B
3478	3478	51	3478_51	W11	G	A	4X	B
3495	3495	33	3495_33	W5	C	T	4X	A
3500_1	3500	53	3500_53	W6	C	A	4X	B
3503_1	3503	51	3503_51	W8	A	G	4X	A
3503_2	3503	72	3503_72	W3	A	G	4X and 18X	B
3518	3518	45	3518_45	W9	A	T	4X	B
3576	3576	40	3576_40	W9	A	G	4X	B
3596_3	3596	60	3596_60	W5	A	T	4X and 18X	B
3596_4	3596	63	3596_63	W7	G	T	18X	F
3605_3	3605	54	3605_54	W11	T	A	4X	B
3617_2	3617	54	3617_54	W5	T	C	4X and 18X	B
3668_2	3668	45	3668_45	W8	A	T	4X	B
3733_2	3733	70	3733_70	W3	A	C	4X and 18X	B
3738_1	3738	44	3738_44	W6	C	T	4X	B
3753_1	3753	68	3753_68	W5	T	A	4X	A
3777	3777	43	3777_43	W2	G	A	4X and 18X	A
3790_1	3790	40	3790_40	W6	C	T	4X and 18X	B
3846	3846	59	3846_59	W8	A	T	4X	B
3855	3855	56	3855_56	W11	T	C	4X	B
3884	3884	38	3884_38	W3	T	A	4X	B
3923_1	3923	34	3923_34	W4	A	T	4X and 18X	B
3961_2	3961	50	3961_50	W7	C	T	4X and 18X	F
3977_1	3977	36	3977_36	W9	T	C	4X	D
3977_2	3977	38	3977_38	W11	G	A	4X	B
4021	4021	56	4021_56	W10	T	A	4X	B
4041	4041	50	4041_50	W4	A	T	4X and 18X	B
4059_4	4059	55	4059_55	W9	A	G	4X	B
4154	4154	71	4154_71	W7	G	A	4X and 18X	B
4159_1	4159	70	4159_70	W8	T	A	4X and 18X	B
4168_2	4168	67	4168_67	W9	A	G	4X	B
4178_1	4178	33	4178_33	W5	C	A	4X and 18X	B
4178_2	4178	53	4178_53	W3	T	C	4X and 18X	B
4178_3	4178	62	4178_62	W7	A	G	4X and 18X	B
4188_1	4188	38	4188_38	W6	G	T	4X	B
4188_3	4188	43	4188_43	W7	G	A	4X	A
4233	4233	66	4233_66	W9	G	T	4X and 18X	B
4238	4238	57	4238_57	W7	C	A	4X	A
4259_1	4259	54	4259_54	W2	G	A	4X and 18X	B
4260_1	4260	53	4260_53	W2	G	T	4X and 18X	B
4260_2	4260	60	4260_60	W5	C	G	4X and 18X	A
4364	4364	66	4364_66	W1	C	T	18X	B
4398_1	4398	45	4398_45	W7	G	T	4X and 18X	D
4418_1	4418	35	4418_35	W4	T	A	4X	B
4421_1	4421	53	4421_53	W1	C	T	4X and 18X	B
4421_2	4421	76	4421_76	W2	C	G	4X	A
4446	4446	31	4446_31	W5	A	G	4X	B
4568_4	4568	58	4568_58	W8	A	.	Para at 18X	D
4590_1	4590	42	4590_42	W4	G	A	4X and 18X	B
4590_2	4590	50	4590_50	W7	T	G	4X and 18X	B
4590_3	4590	75	4590_75	W3	C	T	4X and 18X	B
4632	4632	53	4632_53	W10	C	T	4X	B
4709	4709	33	4709_33	W6	G	T	4X and 18X	B
4709_2	4709	50	4709_50	W12	T	G	4X and 18X	B
4710_3	4710	67	4710_67	W5	G	T	4X and 18X	B
4756_2	4756	60	4756_60	W1	T	A	4X and 18X	G
4760	4760	35	4760_35	W1	A	G	4X and 18X	B
4780_2	4780	72	4780_72	W12	T	C	4X and 18X	B
4790_2	4790	45	4790_45	W8	A	T	4X and 18X	B
4790_3	4790	49	4790_49	W4	T	A	4X and 18X	B
4874_1	4874	43	4874_43	W2	T	C	4X	B
4901	4901	71	4901_71	W10	G	A	4X	D
4906_2	4906	42	4906_42	W7	G	A	4X and 18X	F
4908_1	4908	48	4908_48	W3	A	C	4X	B
4912	4912	59	4912_59	W2	A	G	4X	A
4935_1	4935	41	4935_41	W8	A	G	4X	A
4935_2	4935	56	4935_56	W5	A	T	4X	A
4949_2	4949	71	4949_71	W4	C	T	4X	A
4974_1	4974	53	4974_53	W3	T	G	4X and 18X	B
4974_2	4974	70	4974_70	W1	C	T	4X and 18X	B
4993_2	4993	60	4993_60	W12	T	C	4X and 18X	A
5070_2	5070	50	5070_50	W2	C	T	4X	A
5110_3	5110	73	5110_73	W5	G	T	4X and 18X	B
5116	5116	43	5116_43	W7	T	C	4X	B
5152_1	5152	60	5152_60	W5	A	G	4X and 18X	B
5152_2	5152	61	5152_61	W3	T	G	4X and 18X	B
5162_2	5162	39	5162_39	W7	T	G	4X and 18X	B
5229	5229	34	5229_34	W10	C	T	4X	B
5256_2	5256	64	5256_64	W1	C	A	4X and 18X	F
5286_1	5286	60	5286_60	W3	A	C	4X and 18X	B
5310	5310	63	5310_63	W9	G	A	4X	B
5325_3	5325	68	5325_68	W9	G	A	4X	B
5346	5346	44	5346_44	W1	A	G	4X and 18X	B
5356	5356	37	5356_37	W10	A	T	4X	D
5386	5386	61	5386_61	W3	T	A	4X and 18X	B
5426_2	5426	55	5426_55	W4	T	C	4X	B
5426_3	5426	70	5426_70	W8	T	C	4X	B
5430_2	5430	51	5430_51	W1	C	A	4X and 18X	B
5523_3	5523	65	5523_65	W6	T	C	4X and 18X	B
5536_1	5536	33	5536_33	W1	A	G	4X and 18X	B
5536_2	5536	57	5536_57	W3	C	T	4X and 18X	B
5588	5588	57	5588_57	W5	T	C	4X	A
5602_2	5602	34	5602_34	W4	A	T	4X and 18X	B
5607_1	5607	38	5607_38	W11	T	C	4X	B
5610_1	5610	41	5610_41	W5	G	C	4X	A
5610_2	5610	58	5610_58	W2	G	A	4X	A
5656_1	5656	32	5656_32	W9	G	A	4X	B
5656_2	5656	64	5656_64	W10	C	T	4X	B
5667	5667	54	5667_54	W3	T	A	4X and 18X	B
5685	5685	58	5685_58	W6	C	T	4X and 18X	B
5720_3	5720	62	5720_62	W8	T	C	4X	B
5725_1	5725	39	5725_39	W8	A	G	4X and 18X	B
5761_1	5761	31	5761_31	W3	A	G	4X	B
5761_2	5761	54	5761_54	W8	A	T	4X	B
5761_4	5761	55	5761_55	W11	A	G	4X	B
5774	5774	68	5774_68	W8	C	A	4X and 18X	B
5792	5792	34	5792_34	W11	C	T	4X	B
5836_1	5836	41	5836_41	W11	G	A	4X	B
5837_2	5837	58	5837_58	W8	T	C	4X	F
5877	5877	68	5877_68	W6	G	T	4X and 18X	A
5892_2	5892	48	5892_48	W11	G	A	4X	B
5892	5892	73	5892_73	W6	G	T	4X and 18X	B
5950_2	5950	68	5950_68	W12	G	A	4X	B
5979	5979	44	5979_44	W3	A	T	4X and 18X	B
6017	6017	33	6017_33	W6	C	T	4X and 18X	B
6041	6041	72	6041_72	W10	T	C	4X	B
6052_1	6052	42	6052_42	W6	T	G	4X and 18X	B
6053	6053	73	6053_73	W7	G	A	4X and 18X	B
6059_2	6059	71	6059_71	W10	G	T	4X and 18X	A
6076	6076	45	6076_45	W10	C	T	4X and 18X	B
6125	6125	76	6125_76	W4	A	G	4X and 18X	B
6127_1	6127	30	6127_30	W2	G	A	4X	D
6127_5	6127	64	6127_64	W1	C	T	4X	B
6132_1	6132	35	6132_35	W7	A	G	4X	A
6132_3	6132	54	6132_54	W10	G	A	4X	B
6139	6139	57	6139_57	W9	G	C	4X	B
6192_2	6192	58	6192_58	W6	T	C	4X and 18X	B
6215	6215	38	6215_38	W11	C	A	4X	B
6216_1	6216	65	6216_65	W6	G	T	4X	B
6216_2	6216	69	6216_69	W1	T	A	4X	B
6244_2	6244	44	6244_44	W6	T	C	4X and 18X	A
6267	6267	72	6267_72	W4	G	A	4X	B
6268	6268	46	6268_46	W4	T	A	4X	A
6387	6387	54	6387_54	W5	T	A	4X and 18X	B
6470_1	6470	32	6470_32	W4	T	C	4X	B
6475	6475	58	6475_58	W10	T	C	4X	B
6480_2	6480	60	6480_60	W2	G	A	4X and 18X	A
6560_1	6560	60	6560_60	W2	G	A	4X and 18X	B
6560_2	6560	69	6560_69	W9	C	T	4X and 18X	B
6573_2	6573	65	6573_65	W9	A	T	4X	B
6589	6589	33	6589_33	W12	C	T	4X	B
6627	6627	49	6627_49	W11	A	G	4X	B
6670_2	6670	48	6670_48	W4	G	A	18X	C
6704_2	6704	58	6704_58	W8	G	A	4X and 18X	B
6742	6742	31	6742_31	W11	T	C	4X	B
6756_2	6756	69	6756_69	W12	G	A	4X and 18X	B
6778_1	6778	52	6778_52	W5	A	G	4X	B
6778_2	6778	57	6778_57	W8	A	G	4X	B
6782	6782	56	6782_56	W3	C	T	4X and 18X	B
6786	6786	54	6786_54	W2	G	A	4X and 18X	B
6885	6885	69	6885_69	W9	A	T	4X and 18X	A
6912_2	6912	58	6912_58	W2	A	G	4X and 18X	B
6912_3	6912	59	6912_59	W1	A	C	4X and 18X	F
6913	6913	72	6913_72	W6	T	G	4X	B
6974	6974	63	6974_63	W9	T	A	4X	B
7099_1	7099	35	7099_35	W6	C	T	4X and 18X	D
7249	7249	76	7249_76	W5	G	T	4X	B
7325	7325	68	7325_68	W11	G	A	4X	B
7333	7333	38	7333_38	W8	A	G	4X	B
7447	7447	65	7447_65	W10	G	T	4X	D
7797_2	7797	54	7797_54	W8	T	A	4X and 18X	B
7994_2	7994	56	7994_56	W6	T	C	4X and 18X	B
8087_3	8087	55	8087_55	W2	G	A	4X and 18X	B
8087_4	8087	62	8087_62	W6	A	G	4X and 18X	G
8110_1	8110	37	8110_37	W2	G	A	4X and 18X	F
8119_2	8119	71	8119_71	W3	G	A	4X and 18X	B
8221_2	8221	54	8221_54	W10	T	A	4X	B
8287	8287	58	8287_58	W3	C	T	4X and 18X	B
8737	8737	71	8737_71	W11	G	A	4X	B
8794_2	8794	52	8794_52	W7	G	T	4X and 18X	F
8804_2	8804	45	8804_45	W2	C	T	4X and 18X	B
9161_1	9161	45	9161_45	W6	C	A	4X and 18X	F
9161_2	9161	63	9161_63	W7	C	T	18X	D
9285_3	9285	44	9285_44	W7	C	A	4X and 18X	A
9285_4	9285	61	9285_61	W3	G	A	4X and 18X	F
9519_2	9519	47	9519_47	W10	C	T	4X	B
9519_3	9519	67	9519_67	W9	A	G	4X	B
9599	9599	56	9599_56	W8	T	G	4X and 18X	B
9741	9741	70	9741_70	W6	C	T	18X	G
9992_1	9992	41	9992_41	W6	T	C	4X and 18X	B
10343_2	10343	55	10343_55	W6	G	A	4X and 18X	B
10425	10425	36	10425_36	W2	C	A	4X and 18X	B
10496_1	10496	39	10496_39	W3	T	C	4X and 18X	A
10496_4	10496	60	10496_60	W10	T	A	4X and 18X	B
10621	10621	42	10621_42	W5	C	T	4X and 18X	B
10644_1	10644	36	10644_36	W2	G	C	4X and 18X	B
10757_2	10757	54	10757_54	W6	G	A	4X	D
10757_3	10757	60	10757_60	W8	T	.	Para at 18X	E
10843_1	10843	70	10843_70	W8	T	C	4X and 18X	B
11127_1	11127	34	11127_34	W11	A	T	4X	B
11168_1	11168	67	11168_67	W8	T	C	4X	B
11211_1	11211	38	11211_38	W1	T	A	4X and 18X	B
11211_2	11211	44	11211_44	W2	G	A	4X and 18X	B
11246_1	11246	37	11246_37	W5	A	T	4X and 18X	A
11291	11291	48	11291_48	W10	T	A	4X	B
11349_1	11349	38	11349_38	W5	G	C	4X	B
11492	11492	37	11492_37	W3	A	G	4X	A
11500	11500	58	11500_58	W9	G	A	4X	B
11547_1	11547	36	11547_36	W6	C	A	4X	A
11547_2	11547	38	11547_38	W1	G	A	4X	A
11753_1	11753	56	11753_56	W3	T	G	4X	A
11797_1	11797	51	11797_51	W3	A	C	4X and 18X	D
11797_2	11797	74	11797_74	W7	G	A	4X and 18X	D
11906_1	11906	54	11906_54	W11	G	A	4X	B
12075	12075	32	12075_32	W7	T	C	4X and 18X	B
12075_2	12075	39	12075_39	W9	C	A	4X	B
12105_2	12105	67	12105_67	W11	T	C	4X	A
12146	12146	45	12146_45	W2	T	C	4X	B
12149	12149	55	12149_55	W9	A	C	4X	B
12234_2	12234	33	12234_33	W1	C	T	4X and 18X	B
12246_1	12246	31	12246_31	W9	A	G	4X	B
12492	12492	44	12492_44	W2	G	C	4X and 18X	B
12533_1	12533	40	12533_40	W1	C	T	4X and 18X	A
12601_1	12601	59	12601_59	W1	A	G	4X	A
12623_3	12623	46	12623_46	W2	C	A	4X and 18X	B
12623_5	12623	58	12623_58	W4	C	A	4X and 18X	B
12680_1	12680	46	12680_46	W10	T	C	4X	A
12721_2	12721	68	12721_68	W5	C	T	4X and 18X	A
12870	12870	62	12870_62	W5	G	A	4X	A
12990	12990	43	12990_43	W6	T	A	4X	A
13070_3	13070	64	13070_64	W11	C	T	4X and 18X	A
13079_2	13079	66	13079_66	W7	G	A	4X and 18X	B
13157	13157	35	13157_35	W4	A	G	4X and 18X	B
13175_4	13175	54	13175_54	W10	T	G	4X and 18X	B
13193_1	13193	54	13193_54	W6	C	T	4X and 18X	B
13225	13225	71	13225_71	W10	C	A	4X	B
13287_1	13287	30	13287_30	W11	T	C	4X	B
13463_1	13463	52	13463_52	W4	G	A	4X	B
13463_2	13463	62	13463_62	W1	C	T	4X	A
13633	13633	47	13633_47	W8	G	T	4X	B
15795_1	15795	62	15795_62	W8	A	C	4X	A
15795_3	15795	71	15795_71	W10	T	G	4X	B
18070_5	18070	66	18070_66	W11	T	G	4X and 18X	B

## Sheet: Supplementary Table 4
>20 >> (63 : [G/T])
AATTCTCTTATGCATTCTAGCATGC[A/G]TAACTCATTGTTTGAAATTTGAAGAGGTGCAGCAAT[G/T]TATTATAATTGCCAACTGTAGGAATCATATGCACAAA
>38 >> (59 : [C/T]) >> (73 : [A/G])
AATTCATTTATCCAAATATATCATTAGGTTATCTACTCTGGATGATATACAACCTAGA[C/T]GTAACACATCCTT[A/G]GTATCGAAAGGATGTCATTTTGAGCCT
>41 >> (42 : [A/T])
AATTCAATAATAAACCAAGTTTGAGAGTGATTGTGCATATC[A/T]TTGACGAAGTGAGGTTGACATGAAATAAATTCAACTA[A/G]TG[A/G]TGAGCTAAATTAGCTTG
>44 >> (49 : [A/C]) >> (51 : [C/T])
AATTCCAAATTTTAGGGAACTTGACAGCAGAATAATGATGAGATGGGT[A/C]A[C/T]GAAGGATGTTACTGCTCTTATACCATGTTGAAGTTATAAGGTTTAGTCT
>114 >> (54 : [C/G])
AATTCATTTGGTTTCCTAACATGCTTCTTCTTGACCAATTTTGAAGTAGCAAT[C/G]ACAAAAACAACATTCATTGTTTTGTTGTTTCAAACGGTTTCTTCTG
>141 >> (48 : [G/T] )
AATTCATTATTATGTCCATAGTCCTTTTTTCTATTTGCTTGATTGAA[G/T]TTGTATATGACATGCTATCTTGGTAGCTTCTAAATGGTCTATGCAGTGGGCC
>233 >> (55 : [C/T])
AATTCTTCTGCAGCAACTTCAAGTATTTTGTGGCTTCCAACAATGGGTCTGCAA[C/T]CTAAGCAGGAGAAAATTGCACAATAACAGGAAAATATCAGTCTTT
>236 >> (37 : [G/T])
AATTCAATTGTATGAAGTTACAGTTGACTTCAGTAA[G/T]AATAAGTGGATGCAATCCAACCATATGAACTAAACCTATCATAAAATTCAAATCTAATCACCT
>242 >> (36 : [A/T] )
AATTCTTTTATGAATTGATGTGTGGCACC[A/C]ATGCC[A/T]TATTTGAGTCGTCTCTGCTGTGATGTGTAATATGTAACTTGG[A/C][C/T]TCATGGCTAAACGGGTT[A/T][A/T][A/G/T]
>301 >> (33 : [C/G]) >> (65 : [A/G])
AATTCTTTTGTTGCACTGCATGTAACAAAATC[C/G]AAAGTTACTGTCTAGTAAAAACTACAGCCAT[A/G]GAATATGCTCGACCTGAATTACCAACACACTGCCG
>302 >> (44 : [C/T])
AATTCTTTTGTCCAAATCTTGACCCAGGCCAATTGGCTCTGAA[C/T]CTTCCACAGAGTTGGAGGTAGGAGTAACAATGGAGGAATCTCCAGAAA[A/C]AGCTAGT
>414 >> (69 : [C/G]) >> (73 : [A/G])
AATTCCAAATCACATTTACAAGGTCCAAAGTGTTTCAAACGTCCATCCAAATATGCTATAAGTAACAA[C/G]AGA[A/G]CATTTTCTTTCTGGCTAATTGTTACTA
>449 >> (36 : [G/T])
AATTCGTTTGATATGTTACAAATTGAGACCAAGAA[G/T]AAACAAATCTTGATTTTCTCTCTCCATTTCTTGTTGACCTTATTACATGGGCTACAATTCATTA
>526 >> (66 : [A/G])
AATTCTGATTTATCATAA[C/T]GGTTGCATACTGCATCCAAATCTCTGAGATACTCTTTATCCCTCTG[A/G]ACAAAGGAAATGTTCTTATGATATGCATGGCAAG
>565 >> (45 : [A/T])
AATTCTCTTGGGATATCTACAGAGAAGAAGAATAAGAAGACGAC[A/T]ACAGTACTCAAAATAGCCCTGCAACTCTGCCAAGTACCAA[G/T]TG[A/G]TGGTGGGACAA
>576 >> (53 : [C/G]) >> (57 : [A/C])
AATTCTTCTGACTGCATCTTTTATAACTGCTATTGTTAGTTGCACTCCTGAT[C/G]AGC[A/C]ATAAACTAGCATGTACAACGATCAATGTTGCTGCTAGAAAAAA
>596 >> (44 : [C/T]) >> (65 : [A/G])
AATTCATTTTTGAGAACACAAGATTGTGGACAAACATAATACA[C/T]AAGTTATT[G/T]CAGGTGACTCT[A/G]GTTCAACACTTCCAATAAACTGTCTATTAGAGCTA
>637 >> (49 : [C/T])
AATTCATATTTTTTGTAATTAGTGATTCAATAAGGAAGATTGGTGTAT[C/T]CAGGGCCGACATGAGATTTTTTTGCATGTTGTC[G/T]GATG[G/T]GATTGTTTTATA
>728 >> (64 : [G/T])
AATTCAAAGTGGAATATAGCTTTTGAAA[C/T]TGTGCATAGCAGAGGCAAAGCAGTCAACTA[C/T]ACA[G/T]TTCATTCCCTGTCTGTGCGATGCTAC[C/T]CTTTGG[G/T]TG
>772 >> (35 : [C/T])
AATTCAAAGCTGCCATGCAAAGAGATAGCTCTCT[C/T]CAAGATGTAGTCCTCTCTTCTCTTCGCCAACAATAGTTTTCCATTCATGGTGTTATGGTCTTTTA
>802 >> (60 : [A/G])
AATTCAATAATAGCAGT[C/G]ATGTCATTTTCCATTTTTGGTTATTCAGATTATTATAATAT[A/G]CTCT[A/G]ACATGAACTACCTATCTGCTT[A/G]TCAT[A/G]ATAACATG
>814 >> (49 : [C/T])
AATTCATTTCATTGATTCCCTTGTTC[A/G]ACTGAACTCT[A/G]GG[A/G]TTCTTCT[C/T]TGTCTTCTTGCATTTTACAATTGATTCTTTTACAAT[A/G]TTGAAGCACACAAT
>823 >> (73 : [A/G])
AATTCATCTAGCA[C/T]ATTGTTTTGAACCTATGCTACCA[C/T]ACCCGCT[A/G]TTAGA[C/T]GAATGAAAATGATT[A/G]GTTAT[A/G]TATAATGGTCACCATTAGAACAATTAT
>820 >> (66 : [C/T])
AATTCAAAATTAGATTGGATTGGAGAATCTATTTATACTCAATGAGATGAAGAATAATTTTTGCA[C/T]GAGTCTACAAGAACAATTATTTAGAAGTTCAAGA
>835 >> (63 : [C/T])
AATTCACTAAGAATCCTTGCCTCGGTATATTGGGGGTAGCCAAAGTCCATTATTTCATCAAG[C/T]AGTTCATACTGCCAGTGCCAAGGACA[A/C]GAGAAATTGT
>842 >> (58 : [A/T]) >> (60 : [A/C])
AATTCAAATTCCGAAACTGCAGAGATTGTCGATAATCACTGACAGCTGGAAGACAAA[A/T]A[A/C]AAAGTAACAGCATAAAGTCAGTCGTAGAAATAAATTGATA
>1072 >>(69 : [C/T]) >> (74 : [C/T])
AATTCTTTCAAAACTAATATA[C/G]TAACCTATGTTTATTGCAAGTGGAAAGGCAAATTGAAGAAGTAATA[C/T]AAAC[C/T]GATATAATGGATCCTGGTGGATAATG
>1091 >> (48 : [A/G])
AATTCAAAGGTCATCAAG[G/T]CTTGAGAAAGCTCAGCAATGAAGCAACT[A/G]AGCTAAGTCA[A/G]TCAGAAGCGACTGAGCTATGGAAG[C/T]AACTGAC[C/G]TCAGTCAG
>1262 >> (64 : [C/T])
AATTC[G/T]TTTGTTTTATGGTTCACCTTATGGCATTTGACCCTGATTCGGCTCTTCTGAAATACG[C/T]GATACATTTTTCAAAAAGATAAAATATAAAGATGAT
>1269 >> (31 : [C/T])
AATTCATTATTTCCTGACGAATTGATCTTG[C/T]TCAAGGGAATGGATAAAATATCTACAGAGTGAAAAGGACAACTGAAGCAGCAGGCATCAAGGCACATCC
>1348 >> (48 : [C/T]) >> (57 : [A/C])
AATTCTA[A/T]TTTCAGTATCATGTTCTTTTGTTCCTTCTGTATGTGTGA[C/T]ATATAAAT[A/C]TATTACTTTTCATTTAGTTGAAACTGTCAAAGAGGTCCATTCC
>1371 >> (49 : [A/G])
AATTCAGAATTAGAAATTGCAGAATGTAATCACTATTATTATCGCTAG[A/G]TCAATAGCATATTGTAAAACGCAATAAGAAATTTCGGATTATTACAAAACG
>1485 >> (41 : [G/T])
AATTCAATTAGTTACAACTACACTCGTGAGGAAACCATAT[G/T]TTGTGAAAGTGAGAGCACTTCATGAATAATGTTTGTGA[A/C]ATAAATTTGATTTGATTATT
>1568 >> (44 : [A/G]) >> (58 : [A/G])
AATTCATTTACC[C/T]CCCTCTCATTATCCATTTCCACCATCGACA[A/G]TGGAGAAGATTCT[A/G]CATAGAATTTAGAGGAATTTTGATCAACACACAATCTTTTAT
>1569 >> (41 : [A/T])
AATTCAATTCATGTACTCAATATGTTGAATGAAGTTCACA[A/T]TCTATTCAATCTACACCAAGATGATATTCACATGTCATCATCATATCAGGTAAGCAAAT
>1581 >> (49 : [A/G]) >> (51 : [A/C])
AATTCTTCAGAGCTCAGTACTCCAAGCTTCAGTGCAGCTTCCTAAACA[A/G]T[A/C]ATTTCAATTTCGATATTTCAGACCAAATTTAT[C/T]GGAA[A/C]AGGGTACAGGA
>1582 >> (50 : [A/T]) >> (51 : [A/G])
AATTCA[A/G]TAATGTTGTTCTT[G/T]ATTCCAGTTCTTCATGTCAAAACTTTCA[A/T][A/G]TCCTCGTATAATTTTAGTCCTCACTTGGTTCATTTTACAGGCAGAGGCA
>1597 >> (54 : [G/T])>> (60 : [C/G])
AATTCAACGAGGTTTCA[G/T]AA[A/T]TTCTCATCATATATATATGTGTATGTATAAAC[G/T]AA[A/T]AT[C/G]GCCAGTCAAAGCAATTCACCTCATCCAGCCACCCTGCAAA
>1623 >> (67 : [C/T])
AATTCAATTACTACATGGAGTGATGATGAAAAAGTGGATAGAGATCTTCAATCACATATTTGTATC[C/T]ATTCTCTATCT[C/T]CATCAAGAAAAAAAATGTGTC
>1694 >> (48 : [C/T])
AATTCAAAAATCATGCAAAAATGACTAAACAAACTAAAACTGTTGAC[C/T]GAAACACTAACAGAAAAATCTAAACTTCAAGGATAAATAAATTGTCTACTGA
>1754 >> (35 : [C/T])>> (60 : [G/T])
AATTCATTTACCTTATCTCTTCTGTAGGCATCAT[C/T]TTTTGGATAAT[A/G]AGCATAGAATAA[G/T]TTCTTCTTTCAAAATCCCAATCTATCAATGCTTCACCATC
>1772 >> (46 : [C/T])
AATTCAAATTTATACTCTTGAAAGTGATTGCGTAATATCTTTATG[C/T]ATTTTCATTCATTTGTATCCACGAGTATGTTCTCATTTTGTGTCTTGTATCATT
>1782 >> (68 : [A/G])
AATTCATTAGCTTTACACAAAATCGTTTACTTGTCTCTATCATCATC[A/C]TGCCATGTCAGTATCATAC[A/G]TAAAATAAGACATCAAACACACGTTGACTTCT
>1792 >> (45 : [C/T]])>> (66 : [C/T])
AATTCAATTCATAGTAAATGTTCACTCTCAACCTTCCTTGTCGC[C/T]AGTGTGGTACCATTCATTCA[C/T]TCAAGT[A/G]TGAATATGTATTTTTCTTCATGATTAT
>1801 >> (58 : [C/T])
AATTCTTTTTCAAGATGTGGTTTGATCTAAGCACTACAAATTT[C/T]TATCTCGATGCTA[C/T]TAGGAAAGCTAAATTTCAACTGCATTGGACCATAAATCCTCA
>1877 >> (53 : [A/G] )
AATTCAAAAGTC[C/T]AACTGCTTCCATGGAGTCAAATGCACACAAAATTACCCT[A/G]TATTGACATGCTAAC[A/C]AAAGTCTTTT[A/T]TATGTCTCACGATTTGTTTA
>1942 >> (42 : [A/G])
AATTCTCTTTTCTCTTACCCTTCTTCCTATGGAGAACACAA[A/G]TATGCTGTCTCAACCACCCGCTCTACCTGTTCTTCCCC[C/T]GTCTTCTTTTCCGGTAATT
>1945 >> (72 : [A/C])
AATTCTTCAATGAAGGCATGAATATCATATATATGGTGAGTTATAAGGTCGATCAATTGAAAACTAGTCCA[A/C]CAAATGCACCAACAAAATGTACCATTAG
>1957 >> (63 : [A/G])
AATTCGTTGGCCATGCAACTTACCAAAAGAGGTGGTCTTCTGATGACCTGTTCCTGTTCTGG[A/G]GCTGTGACCCAAAGTGG[G/T]ATATTCCTGCG[A/T][A/T]TCCTTC
>1962 >> (67 : [G/T])
AATTCCTCGGATTCTCTCTAGCAAAACGCCTTGAACATCACAAATGTGGAACAAAACGACGCAGCG[G/T]AAATCAGAACCAACAATATTGCAAGGAATCCTC
>1969 >> (64 : [G/T])
AATTCAATGTTGAAAATGGGAAGATTGGGATCGATCACTCAGAGCAATGGCGAGATTCGTAGG[G/T]ACTGCCGAACTATCAACTAACTTTGGCCTTATCTTT
>2035 >> (72 : [C/T])
AATTCTATTA[C/T]ATGCTGCTTTTCCCTGCATTTTTCTATTGGATTATTATGAAAGATGAACAGCAAATGGGG[C/T]ACCTGGATGGTTCTCATGATTTATTCAT
>2082 >> (37 : [A/G])
AATTCATTATTGTTCTCTCAATAATTTTGTTCTTTC[A/G][C/G]CAACAATACTACTATAGCTTCTGCA[C/T]CA[A/C]TGTTGCACTTGAATGTTCTTACAT[A/G]ATGTCTGA
>2133 >>(61 : [C/T])
AATTCATCAAATTTTGACATGATATATGGGT[A/T]GGGTTGTCTAGCCTAAAAGATGTCTTTC[C/T]AAGGTTGTACTTTGTTTCACAAGACAAACATGCATCATT
>2136 >> (62 : [C/T])
AATTCTTTTTATTAGTAATAATAAATAAGAGAGT[A/T]TACGGATCAATTCACTCTCTAGTAAC[C/T]CAACCTGTAGTTGATAATAAATATAAGTGGTACTGAGT
>2143 >> (37 : [C/G]) >> (38 : [G/T])
AATTCGTTTG[A/C]TTTCTTTCTCACATCACACTGAAGG[C/G][G/T]CAGTTGCCATCGTTGCCAGCCATGGTTAGGGATGTTCTTTGGGGTTCTTCCCTGTAATGTTG
>2186 >> (39 : [C/T])
AATTCAAGTGTCACTCACTCTTGGTCTAGGTTCAATTT[C/T]CCTTTTCCAAGTTCAAATCAAAC[C/T]CAAACAACATTCAATTGGT[A/G]GTCAATCAATCAAAAGC
>2192 >> (54 : [C/T]) >> (55 : [A/G])
AATTCAAATAAATGATGACG[A/G]GAACATTAGGGATGAAGGAAATAAGCTTCATT[C/T][A/G]TAGGTACA[A/G]TGCAGAGTCTTCACATTTTGAAAGATGTAGGTCCTA
>2285 >> (48 : [A/T])
AATTCATTGAATGATTG[C/T]ATTACATTGAGTATGTGCAGATCAGATTC[A/T]TTATAGTGTTTACAAAGTGATAGTTTATGTTACACGTGATTGGAAACAACC[C/T]
>2287 >> (42 : [C/T])
AATTCTGTCTTTGTACTTCTGTAAAATGCCTACTTGCCATG[C/T]CTAAGATTAGTGAGTCACATTTTGTTTTAGTTTGAATTTCTTCAGCTATTTCAAA[A/C][A/T]G
>2355 >> (46 : [A/C])
AATTCAAAGAAGACCAACAGATCTCCATGTCTCTCA[C/T]TAGAGATA[A/C]TTT[C/T]TTGTC[C/T]GACGTCAAGGAATATGTTTCCATTCTCGATTCCACTTTCTTGTG
>2367 >> (55 : [A/G])
AATTC[A/T]TCCATAGGGTATCAATTCTTCCTTATCTTGGGATTTTATTTCTCCAAA[A/G]TAAGGGGTATAGTTTATAGGATGAAGTGTAGGATATAATCATTGA
>2398 >> (70 : [A/C])
AATTCTTTTATGACATT[A/T]GTGTGCGAATGTCACTGCAGTATCAAAAAGCTAGCAGGTTGAGGATGCCAC[A/C]TGTATACCCTGGAATATATGGAACTTTGTT
>2498 >> (52 : [A/T])
AATTCCAATG[A/G]TGATGTACT[A/G]ACTTAGTCTATGGACCATT[A/G]CACC[A/C][C/T]TACA[A/T]TGTCAAACTTCC[A/C]AAGAATTGAGTGTAACATGTAGGTTTGTCCAA[C/G]TA
>2542 >> (66 : [A/G])
AATTCTTTTGGACAATCAGTGTGGGTTTCCATGTTCTCACTCTCCTTTTACAACCCTTATTCTTT[A/G]TAATGGAATATTTATGATTGTGAATTGACACTTT
>2569 >> (32 : [A/G])
AATTCTTTTTGTGGTACATCGTTTCATCGAG[A/G]CTAAATCA[A/T]TGCAGGCCATTCGGCGACGCTTTGACAAACGGATATACATCCCTCTCCCAGATCTAAAG
>2583 >> (59 : [C/T])
AATTCAACTCTTTGCAACCATTCTAAATGTCCCAATGTTTGGTTGCACACAGTTATTA[C/T]AAATTTGAATAGGTTTGTATACCGTCTATTATACATAGCAC
>2589 >> (60 : [C/G])
AATTCAAAAGCAAAAAGAAGCCAAATGATGAAGAGTTGAAGATCACTGTAGGAAATGGA[C/G]CAAGTGTTGTAGCGGAGCATATTGGAGTTGCTTCCTTAGT
>2605 >> (37 : [C/T])
AATTCTTTGTTCAAATGATAGAGTTGG[A/G]GGTGTTAT[C/T]GGAAAGGGTGGCACTATTGTTAGAGCTCTTCAGAGTGAGACGGGGGCCACAATTAGTATCGGT
>2658 >> (74 : [A/G])
AATTCGAAACTCTTCCAGAAA[A/G]GGTAGTATTTACATTACCTGTCATTATATTGCTTTCTATAAAA[A/T]AGAAAAA[A/G]TAGCATACCACGAATTACCAAATCTT
>2659 >> (40 : [A/G]) >> (58 : [A/G])
AATTCAAAATGTGTATATGTTGAAGGGAGCATTCTGTAA[A/G]TATCTCAGAAACTAGTA[A/G]TTTTGCTAAGAAAAGTTTTCCATCATAAAAAAT[A/G]GGGAGATT
>2708 >> (63 : [G/T])
AATTCAAAGGTCCCAAAAGACGCACAATCTCAAGAATCTGGCTTCTTCTACCAGTAAAACTA[G/T]AAATTATATCATCTAGGCTAATGGGGCCTCCTCCAAC
>2766 >> (74 : [A/G])
AATTCTTTTCATTCAAAACCTTCTCCTTTCTCCCATTTCTTCAATTCTTCTCCATCGAATACCATAAAGGTTG[A/G]TAAATGGTGTTTACCAAACTACAAGA
>2768 >> (48 : [C/T])
AATTCTTTCACAAAACCACCCCTAACTAGAGATATTGCTTGTCATGC[C/T]ACTCCTTCAGTTTTCTTTACCATTGTGT[G/T]GTTAGCAATATCAAGTAAACGAC
>2775 >> (53 : [C/T]) >> (59 : [A/G])
AATTCATTTAGA[C/T]ATCATATAATCGTATGAATTTTGTTACAATTATTTACAG[C/T]CAGTA[A/G]TGCTCATGAAAAATACATACGCACCCTTATATAAGAATCAC
>2791 >> (39 : [A/T]) >> (42 : [A/G])
AATTCTTTCTTGTTTGGTCCAATCTTACTGCATGCCCT[A/T]GA[A/G]GACTTCAAGTATGTTACCGTGATTATAGAAAAGAAAAATAAGTATCCTAGCTTCTTTA
>2819 >> (45 : [A/G])
AATTCTCAAAAAT[A/T]TCCTATACTGTTACATCATGTGACGAAGAA[A/G]CGTACCATGAAATATAGAGATAATTCATGTA[A/T]GTATATATTATCGATATCAACAA
>2838 >> (45 : [A/T])
AATTCGATTCTCCAAAAACGTACGTCAACATTGAAAGCGATCAT[A/T]TATTGTCACATGAACGACAAATATTGTTTTGTCATGGTAGCAACGGGATCAATTA
>2843 >> (51 : [A/C]) >> (56 : [C/T])
AATTCAAAATATGATTCACTAACTGAAAGGAAAGGATTCAGTTGCAAGAC[A/C]ACAA[C/T]TCCACAACACAAAATCATTGAAACACCATCATTCCAAAAACTAA
>2909 >> (48 : [A/T])
AATTCTTTCAAAGAGCAATTTTGATTGTTTGTTTGTGAAGAAGGAGG[A/T]GAGAGACAATTTTTGTCACAACTTCCTTCATCAGAAACTTCAACTTTGAATG
>2937 >> (40 : [G/T]) >> (59 : [G/T])
AATTCTATCGGAGGACATAAGTGGTGATGGTGATTGAAC[G/T]AATCCATGACAAAAGT[G/T]A[G/T]TAGTATATGCCAGCAATATTGGTAGAGAGA[A/G]A[A/T]TATCAACA
>2947 >> (42 : [A/G])
AATTCAAAACATGCAGGATTCTTCTAT[C/T]TTCATGGAATTTG[A/G]CTCCTCTAAAGTGAGGAATTATAACCATTGATAAAAATGTGATAAAATACATGTACAT
>2978 >> (39 : [C/T]) >> (46 : [A/C])
AATTCGACGGACGCGATCGATCTGATTCTGGATGTTCG[C/T]CGGAAT[A/C]TTCACCGCAACGGCGGAATCATACGACGGAGGTGA[A/C]TCAACGGCGTTCGCG[A/G]TT
>3069 >> (41 : [C/G])
AATTCCATTTGGAGCTATAGTTTCTGTAGCTTCAGTAACA[C/G]TCGGATCTAAATCATTTGAAACAACACCATCCTCTCCAGAATTAGAA[A/G]GTTCATCATGA
>3070 >> (54 : [A/G])
AATTCAAAATTAGAGGTTGGGCAATAGGGAGCTTGAATGATAGTGACATTAGT[A/G]ATTCTCAATTCCTTTACCTTGAACACATCTTGTAAAAATGTTGTCG
>3148 >> (62 : [A/G])
AATTCGATATTTCAGAGGCTGAACCAACCCTTTCAGAGTTTTGTCGAAATGACCAAGACCC[A/G]TTTCGTGTCATGGCCTTGTCTAACTTGTGCTTGGAACA
>3149 >> (62 : [G/T]) >> (63 : [C/G])
AATTCTATCACATTAGTCATAGTTATTGCGATGACAAATTCGTGTATGTTCCAGTTCTGAT[G/T][C/G]TCTGCATGTAGTAATGCTAATGAAGCTGAGG[A/G]TATGC
>3223 >> (53 : [A/G])
AATTCTTTTCACCAACCTTCTTGACTTTCTGATACTTTTGTCTGTTCTCTGC[A/G]ATCAATCGCTCTCTCATCTGCAGAAAAATTATTCAACAACTGACGTC
>3244 >> (62 : [A/T])
AATTCAGTGTTTATCTTTCATTTTCATGGTTTATCTGTGTATTATGTTATGTGGCTATGCC[A/T]TACTAGAACTACATCATATGAATACCTTCTAGCAAAAG
>3260 >> (39 : [A/T]) >> (51 : [A/G])
AATTCTGTTATGCATTTTATCAGGTTTTCCTGCTTTGT[A/T]ATAACTCTCAA[A/G]TTAGTTATTTCATCTTTGAGTTTATTCTGCAGCTGCATATAAACACATT
>3269 >> (68 : [A/G])
AATTCAAAACAAAACTAACATTATCCTCCATTCGTTCCACTTTGGCAACAATGTTCTAGCGGAAATG[A/G]AAAATTTAGATATCTGGTGCTTTGAGTATATG
>3293 >> (37 : [G/T])
AATTCGAAGATAATCACATAAAACCATAACCTTCTT[G/T]TCACATTTCATGTACAAAATATCCTTCGCCGATAACAAGGTATTCAACAACAACCATCGATTT
>3308 >> (62 : [A/G])
AATTCAATGAGGTATCATTATT[C/T]GTCTTTT[G/T]GTTCTTTTTTCTAGCTCATTTACT[A/G]CTTGC[A/G]TTGGTTTCATGTTAGTATCTCAATAATCATTATGCAAC
>3313 >> (70 : [C/T])
AATTCCTTCTGGATAGACATGTGATCCATCAGCTAGTTGTAATGAAGCTGGTTTTGATTTCAGTTCCTT[C/T]TTCCCTAGCTTCAAAAATGTGTAAAAA[A/G]AC
>3344 >> (57 : [A/G])
AATTCATTC[A/G]CAGGTGGCATTCCAAATT[A/G]GATTGGAGAATTGAAAAATCTAGAGAT[A/G]TTGGATCTTTCTACAAATAGATTTTCTGGT[C/T]AGATTCCAAAAT
>3348 >> (61 : [A/T])
AATTCTGATTCTGTGTATTTGCAATGATGTTTAGGTAGCAATCTTGGTTCGACTTTTTAC[A/T]TCATTTTTGTGGCGTGTT[G/T]AG[C/T]CCCTTCCTCCTAAACTT
>3393 >> (58 : [A/G])
AATTCTCTTGCGCCTTGGAGAGAATGATCCGCCAATGCAAGACTCTCAGACACTCCA[A/G]GAATGTTGGATTTTCGGAAATTGTACTATTCACCCCTGGAAT
>3454 >> (39 : [C/T]) >> (43 : [G/T])
AATT[C/T]AATTTCTGATTGCAAGGACCAAGCCCATCTCTC[C/T]AAA[G/T]AGAGGAAGTGGACTGATAAAAAACAAGTAAAGGAAAGCAA[A/G]GCTCACTCAACAGTGG
>3478 >> (51 : [A/G])
AATTCGAAAATCACTTCCTTCATAGTAGAACATATTGACAAAAGCATTAT[A/G]AACTCAAAAACGAAAACACCTAATTCCTAAACATGCACACACTCAACAA
>3495 >> (33 : [C/T])
AATTCAAATTTCAAGCACCAAGTCTGTGCAAC[C/T]AATTGCAAAAGCTTTCCTACGACAACAATTTATTTTGTTATTATGTATTTTTCCTATCCTAACTACA
>3500 >> (53 : [A/C])
AATTCTTTGGGGTCAAACAACCAGGTGTAGCCGGAGGTGGAGACGTCTCTGG[A/C]AACTATCGATTCAGCATTCATTGC[A/G]GTTGAGACAAC[A/G]CTTGTAAATG
>3503 >> (51 : [A/G]) >> (72 : [A/G])
AATTCTTTTGGACCTGTGAAAGGTCAAATTCTGGTATAAAGAAGTTCATC[A/G]AATGACTAAATGATTATTTT[A/G]TTTTTGCCATGGGTAAGGTAAAATGAAA
>3518 >> (45 : [A/T])
AATTCATCTATTGTGTATAGGAACTAGGAAGTAAAATTCCAGCA[A/T]CGTTGTCCCAGCAAGAGACCAGCTAGCAATATCACCTGCACTAAATTTTCTGCAG
>3576 >> (40 : [A/G])
AATTCTAAAAAATTGTTTTCATACATCTCTAAATAAATA[A/G]CTATTATTACTTATCTATCCAAATAGTCTAGGGAGAAAACTAAAATATCCTTGGAAAATA
>3596 >> (60 : [A/T])
AATTCAAC[A/T]TTGGAAGGAGTG[A/G]CTGCTGGGGTACCAATGGTCACTTGGCCTGTGGCTGC[A/T]GA[G/T]CAATTTTACAATGAGAAGTTGGTGACTGAGGT[C/T]CTTA
>3605 >> (54 : [A/T])
AATTCAATTATGTTAGGAGGATCCTTATG[A/T]GTGC[C/G]CGTGTATGTGACTAAATG[A/T]ATGATACTGTTGTAACAAACCTAGTTGGACAATCACAACTA[A/T]CATG
>3617 >> (54 : [C/T])
AATTCAAAATG[C/T]TGGCCTTTGACATCAACGTCCTTATGGGCTGTGAGGAATCT[C/T]TCTGGATGAAACTCCAAGGGTTCGGAATATAGCAAGGGATCTCGTT
>3668 >> (45 : [A/T])
AATTCAA[C/T]CCTAGAGAGTGTGCTGAAGGGTGTGCCACTAATCAC[A/T]TGGCCTCTGTTTGCAGAGCAGAGAATGAATGCAGTT[C/G]TGCTGA[C/G]TGAGGGCCT[A/C]A
>3733 >> (70 : [A/C])
AATTCAATGCCTG[C/T]ACATG[A/G]CCAAACCAGAGAGACACGTGTCCATTACCACATTCACTGACCCTTCCGA[A/C]GAACGAG[A/G]TGGTTCCTGCGAGAAGGAGTGG
>3738 >> (44 : [C/T])
AATTCGGAACCGACGATGGATCGGACGGTGGATATGTGGTGGT[C/T]GCTGACCTTGCTCCCCATCGGAACCCTAACCCTAATCTCCTAATTA[C/G]GCGCCAAAA
>3753 >> (68 : [A/T])
AATTCATTTTCAGTGTTTGGTTTATCCTAATCTTCTCCCCACCACGTACTCCCCCAAAAATACAAAA[A/T]AA[C/T]AAAAATAAAACAATATAAGGTGCTGAAAG
>3777 >> (43 : [A/G])
AATTCTTTTGTAAAAAAGCCTTCAAAAATGAAGACCAAGACA[A/G]TAGCTGTGTGGAGTTGATTCCCGAGGTACTACAATATGTTCAAAGTCTTCCATTAGC
>3790 >> (40 : [C/T])
AATTCAATTTGCTAAATACAACTTCAATGACTCGGTCTT[C/T]TTCATTTCCCTCATTGGTTACTATTTCCTTTACTTCACATTGGATC[A/G]CCTTCATTTTTGC
>3846 >> (59 : [A/T])
AATTCAAATGGGAAAGGAGTGAAAATCACTGACCTTTGTTTTATCATATAGGTGTTAG[A/T]GCTTGACAGTAGGAATGTAAAAGCACTGTACCGGAGGGCTC
>3855 >> (56 : [C/T])
AATTCAAAATCCTCCAATCTCAAGCTGCTCATTCAAATAAGAGCAAGGAGCAGCC[C/T]TGAGGGATTACATAGTGACTAATACACACAATGGGACATGATAA
>3884 >> (38 : [A/T])
AATTCAATTCTAATGTTGAAAGACCATCCATATCTCC[A/T]GATGTAAGAAAAAATAACTTTATCGTCTTATAGTGCATCTCATGATCATCAGGTTGAAAGTT
>3923 >> (34 : [A/T])
AATTCCATGGCACCAAAGTAGTGTACACAAAAC[A/T]GCACAAGGTGCAAGTAGTCCATCAAACCCAAAGAGAAAAGGTTAGCGATAGAAAA[A/G]GGGCATGTAA
>3977 >> (38 : [A/G])
AATTCAACCTATTGCAAATGAACAATGGTCAAAACTA[A/G]GAGACACTTGCAAAACTGAAAGCATAAAAAGAATAATAAACTGAATGAATAGTGACTGTAAA
>4021 >> (56 : [A/T])
AATTCATTTCTGCCATAACTCCTTCCACCACCAAATTTCCCACGACCCCTGAAAC[A/T]CTCACTTCTGAAACCACCTCTTCCTGAAGGATACCTCCCTCTCC
>4041 >> (50 : [A/T])
AATTCAACAATTTAGTGCATACTGGTATCTGAAAATATATATGTTACCA[A/T]CAACATTACCCTCATCATAAAATGTAGCAAGTAACTAAATATGCAGGATG
>4059 >> (55 : [A/G])
AATTCAACACTT[A/G]T[A/T]A[A/T]TATAAAGTAATGTGAATGATTTGAAACCATGCTCATA[A/G]TAGCCTTGATTCTGTTTGGAAGTGTAAAGCAATATATTGTTATAA
>4154 >> (71 : [A/G])
AATTCAAAAACCAAATCAATGTTTTGTCTTCATCATCACCGTAGACATGGAAGAAAATCAAGCAGTGGCA[A/G]CTTTCTCTCCTGTGGTTGCCTCTCCTTTA
>4159 >> (70 : [A/T])
AATTCAAGAACCTACCATTCGATTATGGAGAGCTT[C/G]ATTCATGGAAGCAAGAAGCCACACCATCAACAA[A/T]TGATTCTG[C/T]TGCTCCCAGCATGAATATGCA
>4168 >> (67 : [A/G])
AATTCTTTCTTATTTACATGTAGA[A/T]AGAGCTCTACAGGTTCTATATATGCACACAAACAAGCCCGT[A/G]CATGCCCCTAATTTACTCATGTATATCCCATAA
>4178 >> (33 : [A/C]) >> (53 : [C/T]) >> (62 : [A/G])
AATTCGAGAATTTGACACATTTATTTGGAGGT[A/C]TTTGCCATCTTTTGCTATC[C/T]TAGATTCT[A/G]AATGCATGTTATTTTCATCCTCTAGTTCTA[A/G][A/T]AGTAAG
>4188 >> (38 : [G/T]) >> (43 : [A/G])
AATTCTC[C/T]TGTTTTGTGTTTTCTTCTTTAGGATTCAA[G/T]TGGG[A/G]GAGAGATGGCGTCATTCTCGAAGGTGTCCATGACTCCATTTGTCGTTCCAAATTGAG
>4233 >> (66 : [G/T])
AATTCGTTGCTAGCCATGGATAGAGACTATGTTTTTTGGTACAATTTGCTATCTTGCTAATTAGC[G/T]GTGTGATTGTAGATGGGTTCTATTGAGTGTGGGA
>4238 >> (57 : [A/C])
AATTCATCTACAGGGTACTGCTTCATCCGAATAGATCAAGCATCCGAAGTTTCTCT[A/C]TTGCTATTTCACATAAGTATGCTCGTGCCCATATTGATAAGTT
>4259 >> (54 : [A/G])
AATTCACTTATTTTATATAAAGGAGGCATTGGAAGCTTGGAAACTGTGAATCT[A/G]ACAGATATAAAACCCACCACGGCA[A/G]AGACCA[C/T]GATAAATGAAATGT
>4260 >> (53 : [G/T]) >> (60 : [C/G])
AATTCAATAATTTCCATAATCTTACTTCAATATTACGTTTTTAGGTTTGAAC[G/T]GTTATA[C/G]CCCTGTTTCAAATTGCCAATTTGCCAT[C/T]AGAAGTCGCACT
>4364 >> (66 : [C/T])
AATTCTTTACTCCATGTGAATCTGCTTTCTTGTATGTATTAGTTCTTATGAGTTGTAGAGTGCTA[C/T]TGAGTCATGGTCAGTGTAACGATAACCATAATGG
>4418 >> (35 : [A/T])
AATTCAATTTCTTCAAGAGGGAGAGTAAGCCATC[A/T]TTC[A/G]TTCAAGGTTGGTCATCATGATTCACATTTGATAAATGAT[G/T][C/T]GATTCAACTCACATTTGATA
>4421 >> (53 : [C/T]) >> (76 : [C/G])
AATTCAAATCCAGGCATTCGTGTGGATACCGATAGAGGCACTACTATATAAG[C/T]TTTGCTCATGATTTTGGTAGAG[C/G]CTTCACAAGATCATCAAAGGCTAC
>4446 >> (31 : [A/G])
AATTCAACCTGGTTATGACACCAAACAAGC[A/G]ACTTATGCACGCAATGGATCTATGAGAGGCAACCGTGATGATCCTCTCAGGAGCTTTGAGCTCCTCAAT
>4590 >> (42 : [A/G]) >> (50 : [G/T]) >> (75 : [C/T])
AATTCGATTCCCGCGAAGCCTTTTTGCATTTCCTCCCTAAC[A/G]AAGCTTC[G/T]AAACACTTCCAAATCATATAACTT[C/T]TCACTTCTGGACGTGTTCTTCTCTT
>4632 >> (53 : [C/T])
AATTCAGTTGGGTTGGGCCACAGGAAGAGGAGTTGAGGAAAAGAGGTGCTTA[C/T]TGGAAGTTATGGTCGGGCCTAAAGAAGAGGAGTTGAAGCAAAAGGCA
>4709 >> (33 : [G/T]) >> (50 : [G/T])
AATTCGATCCTGCAGCAGGCAATTGGCATTTA[G/T]CATGATGGAATTAGGT[G/T]TGGTTGTTGTTGTTGTGCTAGAGTGTGATTCATGTCTTGCAAGTTGCAGC
>4710 >> (67 / [G/T])
AATTCAAATTTGTTTG[C/T]TGTAGTTGGGAATGACATGA[A/C]TACTTTGGAGTCCTTGCAATTCGAATTA[G/T]CCAAAATTGAAGCTGCAACAAACAGATTTACTA
>4760 >> (35 : [A/G])
AATTCAATTTGAGACTTATGCTTCAATTTGTAAA[A/G]TGACACGTTGTGTGTCAAAAGCG[A/G]ATGGTGTTATTT[C/T]AGTATTGGGGGAAATTGG[A/T]GTATAGATA
>4780 >> (72 : [C/T])
AATTCAACCATGGCA[A/T]AGTCAATTGCCAACTAGGAAAAGTCCATAAGAGCAACTATTTCTTGTTTCACATT[C/T]GGAGCATAGATTGAAATAAAAATGAATC
>4790 >> (45 : [A/T]) >> (49 : [A/T])
AATTCAATTTCAG[A/G]TATTTTTCAATTTGTAAAATCAAAGATAGG[A/T]ATG[A/T]GTTTGAAGGTACAAATATCCCTTTTATGAACCCATGCATTTCAAAT[A/G]CCTA
>4874 >> (43 : [C/T])
AATTCAAAACTACATAGATGTTGCATTCGCATTTGAGGGGCC[C/T]GCGGAACATCAGAGATG[A/G]ATCCTTTCATATAAAAGTTTTAGTCTAATCCATGGCACA
>4908 >> (48 : [A/C])
AATTCAATCTTATTGATTTTTATACTGAAAAGGGAATT[A/G]TGCATCAA[A/C]AGAG[C/T]TGT[A/G]TGGAAACTCCACAACAAAATGGAGTA[A/G]TTGAAA[A/G]GAAGCAT[C/T]A
>4912 >> (59 : [A/G])
AATTCAATTGCAACCTCATCAATGGCTCATAAGCAAAAGCATTGAAGAACAATGAGTG[A/G]AAAGCAAAACTAGTTTTATGATTTGATTTATCAGACTGTGA
>4935 >> (41 : [A/G]) >> (56 : [A/T])
AATTCTTTTTTCAGGCTTTGATTTTCATCGCAGAAGAGTT[A/G]TCTCATTTCCAAAA[A/T]CTTATATTACCATTTGAAAATTTACGAATATGGATAATTTTATG
>4949 >> (71 : [C/T])
AATTCATTGCT[A/G]GTATTACTCATCAGTGGGATAGGAAAAATCACCATGAGTATGATTCACAATGGGAGGC[C/T]GGTAAGAATCATAGCTAACTCATCAGTAA
>4974 >> (53 : [G/T]) >> (70 : [C/T])
AATTCTATTTCAGAAAACCCAATGACTCTTTTCTTGCCACTTTATGTATTAC[G/T]AACTAGGTCATTCAAT[C/T]TGAACTTTTGAGATGTGATGATGGTTAGCA
>4993 >> (60 : [C/T])
AATTCATTTGTGGACAC[A/G]AGTAACAGAAGTGGTTTTCATACAAGTGGCTGCTTATAGTT[C/T]TTCTGGTTCATAATTTTATACCATGGCATGAAATGGATAT
>5070 >> (50 : [C/T])
AATTCTTTTGAAT[A/G]AAATTTGAGAAGAAAGGAACAAAGAGAGAGAAGGA[C/T]TCGAAAACGATGATGCATCATCCCATAGGTGGTTTGTTTCTTACAAACAG
>5110 >> (73 : [G/T])
AATTCAAGCATGGTGGCAG[C/T]GCT[A/G]CTCAGTTATGGTTTGCTTGCATGGTTGGACCTATAGGTGTGTGGATTA[G/T]ATGGTTCTTAGCACGGCTCAATGGACG
>5116 >> (43 : [C/T])
AATTCATAATCACTTCCATACTGATGCTCACTATTTGCGGTG[C/T]TGCCACTGATCACAGAGGGGTACCGTTTGTTATAATTTACCATCGATTATCTGAGAG
>5152 >> (60 : [A/G]) >> (61 : [G/T])
AATTCAAACTTGGTCACTTTCATGATCCAAAGAGAGAATGCTAAATTTGAATGCTATAT[A/G][G/T]ACCTATGAGATGGAAGGGATTCTTCCACTGTGTGATGTG
>5162 >> (39 : [G/T])
AATTCAAGTGTCACCCACTCTAGTT[C/T]TAGGTTCAATTT[G/T]CCTTTCCCAAGTTCGAATCAAACCCAAACAACATTCAATTAGTGATCAAGCAATCAAAATC
>5229 >> (34 : [C/T])
AATTCAACTATCTTTTCAGTGTGCTGATTTCTG[C/T]ATGTTTGCATGTACAGGCAGCTAACATTGAACCTGAGGCCTCTGCCTTGCATGATGGTGAATACCA
>5286 >> (60 : [A/C])
AATTCAATGTTTGTGTGGCGTTCATGAGGTGAGGAGAGAGAAACATTTTTAGAGAGAGA[A/C]AGTACAGCCACGTCTATTACCTCGGAGT[A/G]GGACAAACATC
>5310 >> (63 : [A/G])
AATTCTATTTTGTGGGGTGAACGTGAAAAGAAAAGAAAGGTAGCATGGGTCAGCTGGGGGTA[A/G]TGTAAGTCAAAAAGTGAAGAGATCTAAGGATAAAAAA
>5325 >> (68 : [A/G])
AATTCA[G/T]ATTGCCTTACTTGAAGCA[G/T]ATTATTGATACTGTGAAGAAAAGCCATCCATAACCCCCTCT[A/G]ATCCTCTATGCAAGTGGGTCTGGGGGCTTGCT
>5346 >> (44 : [A/G])
AATTCTTTTATTAGTATTTATTAGACCATGTGATAAGAAATTG[A/G]ATATCTCAGAGGATGGAGAACGTTATCTGGAAATCATCAAAAGTCAAAATAAGTTA
>5386 >> (61 : [A/T])
AATTCTTTCCAGACAGTTGATGCATCAGCCCTCTGTCACATCCAGCAGAATTAGTGGGAT[A/T]TGAAAATGCTAATAAAAGTAAACCACCCAAAAAAGATTA
>5426 >> (55 : [C/T]) >> (70 : [C/T])
AATTCAAAACTTTGTTTATTGAA[C/T]TGTTATTGAGTTGCTTGAGTGAAAAACACC[C/T]AACAAGTATGACTA[C/T]ATATACATTAGAAATACACAATTTACAAGA
>5430 >> (51 : [A/C])
AATTCACTTGTGTG[C/T]CTTTCTCTTTCACTTCCTCTCAAAGGGTAAAGGGC[A/C]TCACTGCTCAACGAGAGATGATAATGAAATTGCCGATAGCAAAGTGTGC
>5523 >> (65 : [C/T])
AATTCATCTGTATTCTTATTCTTAGAACATGACAAATAGTTTTTG[C/T]TTTATTT[G/T]TTGTTAGTGG[C/T]AAAGTTGTGGAATTGTTCTGTAGGTAGACACATTA
>5536 >> (33 : [A/G]) >> (57 : [C/T])
AATTCAAATATTGCTTTGTGTGGGACTATCAT[A/G]AGATGCCTGGTTTGAGTAGAAGT[C/T]TAGTCAAGCATCAATTGTCA[A/T]TCTACCCTAAGAAAAAAATC[A/G]A
>5588 >> (57 : [C/T])
AATTCTATAAATCTTATTCAGTGTGATAACAATGTTTGT[A/G]CAAACAAATATAACTG[C/T]GAGACTTTTAGTAGTTCTAAGGTTTAGATTCTTT[A/G]TTAGTAAA
>5602 >> (34 : [A/T])
AATTCTTT[A/G]CACAACAAAGGGCACTGCATATTT[A/T]TTTAGTGTCATTGGCACAGCCTACATAAAGCATTAGATGGTAGAAGAAATTCCATATC[A/G]AAGATTA
>5607 >> (38 : [C/T])
AATTCTTTTTCACTGTTTTGCACTTCGGCTTGTAGTG[C/T]GCTTCAGCTTGTAAATAATTTTCTGCATATCTAAATGATATCTTGGAGAGGCAAC[A/C]CAATTC
>5610 >> (41 : [C/G]) >> (58 : [A/G])
AATTCTTTTATCGATTTCAATCCAGCTAGACCCTGGACAT[C/G]TCTTTTCCACACCCAT[A/G]TCCTTCATGGCAGTCCGGATCTTC[A/G]CAACCTCACTCCACCTA
>5656 >> (32 : [A/G]) >> (64 : [C/T])
AATTCAATACCAACCATGCACCCTTCTTGCA[A/G]CGTTTTGTTGAGACAATGAACTACTATTTAG[C/T]TGTTTTTGAATCAATTGATGTTGTTCTACCAAGGGA
>5667 >> (54 : [A/T])
AATTCAAATGCCTTACGCCTAGTCAATCAAAATTCAAAAGAATAAAATGAAGT[A/T]GCTGAAAAGGGAAGCACTAGATTTTGGGTCGGCAGCACAACTTATT
>5685 >> (58 : [C/T])
AATTCAAATTCAAAAAACTTGATGAATGTTGTGAAATGCATTAGATTTGTCGTATTC[C/T]AAAGATTCCTAGATCTTCATAACAAAAAGGAGTGGGATTGAG
>5720 >> (62 : [C/T])
AATTCTTTCAAGA[A/C]GGAATCTGAAG[A/G]GTGAAATCCCACCTGAGCTCAACAACATGGAAGCA[C/T]TGACAGAGCTGTAAGTACATCATTCTT[C/T]A[A/G]AATAGAAA
>5725 >> (39 : [A/G])
AATTCAATTATTTTGGTGTA[A/T]AGTTGTGAACCATTCAT[A/G]GATCATTTGTAACTCTTTATTTTATTTGAATATGTTTGATTGAGAGAGGGA[G/T]AGAATTATT
>5761 >> (31 : [A/G]) >> (54 : [A/T]) >> (55 : [A/G])
AATTCT[C/T]TCTTTCAAATCGGCAATAAAGAC[A/G]AAAACTGCCCAATAACAGCAAC[A/T][A/G]TGGACTTATCGTGTCGGGTGGCTC[A/T]GTCCGTCTCCTAGGCAAAGA
>5774 >> (68 : [A/C])
AATTCTTTGAAGAGAACAGTTCAATAATGAGGCTCAATTACTATCCTCCTTGTCAAAAACCTGACCT[A/C]ACTTTAGGCACTGGACCTCATTGTGATCCAAC
>5792 >> (34 : [C/T])
AATTCAAAAAAGTAAACACATTGTTGATTCCAT[C/T]TCATTCATCCCATATTGGGAGGGAACAAAAATAAGTGAATATGATGGAATGGATTCCATCATGTTC
>5836 >> (41 : [A/G])
AATTCATATACAAATAAAAATGTGGATTGAAGTTTTGTTC[A/G]AAAACAACTAATATACATGTAAGGTGGGAGGCTTATTTTCTGTT[A/G]GAGTGAGAGGATCA
>5877 >> (68 : [G/T])
AATTCAATTAGCATACTTAGGTATACACAAAGAGTGGTGATAGAACTATCCTTGTTAGGCATACTTT[G/T]GCATTCTGTTACTCTGGTATATTTTATTGTTT
>5892 >> (48 : [A/G]) >> (73 : [G/T])
AATTCAAATTCGCTAT[C/T]CTTAGAATTTGAACTTTGGTCCTGGTGAAT[A/G]GAGGCCCAAAGAAACCCTAACCGT[G/T]GATTGTGTCATTACTTGTATGTATCAA
>5950 >> (68 : [A/G])
AATTCAAATTAGTTAGCCTAGCCATTCTTTTTTCTCTTATTTA[C/T]CATCATCACATGGAGTGATGAAA[A/G]TGAGAGGATAAAATAATAAAATGGCAATGTGT
>5979 >> (44 : [A/T])
AATTCTTTCCTAACATGATATTCAAGGAGTTCCACAGATATCA[A/T]ATGCATCATATCAAATGTGATATGACCTTCCATAACAAATCTACAGTAGAAACATA
>6017 >> (33 : [C/T])
AATTCAAAGTGGCCAAGTACTACTCCACCCCT[C/T]ATCGTTGTTGTAGCAGTGTGATTTGTGGCATTAGCTACTCT[A/G]CCAATAAAATACAATGATACAATGC
>6041 >> (72 : [C/T])
AATTCTTTATTTATATTTACATCAACGTCCTTCACACTTCAACACTTGCAAATGGGCTGCTCTTTTCTTCT[C/T]CACTTTGCTGAACCAAATTTGAAATCTT
>6052 >> (42 : [G/T])
AATTCATTTTAGTTGTGTTTGACTAAAATTTGATTGAATAA[G/T]GATTTCACTTCCACCATGGAAATTTTGAACTT[A/G/T]CCCCAAATGACCGAACCTTCT[A/G]ACA
>6053 >> (73 : [A/G])
AATTCTTTGATGTGTGCAATTGTTGTGATTATATGTGCCTCTAGAACTTGACTTG[C/T]TTCTTTTTGACACTAT[A/G]ATAGTCACTTGTACACTTTTGAGATGA
>6059 >> (71 : [G/T])
AATTCTTTTGAT[A/C]TGATCTGCTTAGTTTTTTGAATCCTTTCAAATAATCCCATGGACAAAATAAAAAATG[G/T]GAGGAATATGAAAATGTTTGCTAGCCCTT
>6076 >> (45 : [C/T])
AATTCTTTCCTGAAATAAAATTGAAGATAGACTAATCTTGTGAT[C/T]ACAATTTGTCAGTAACTATTCTACTTTGGTAATTGCATCAAGGGTATATAATTGC
>6125 >> (76 : [A/G])
AATTCAAAAACCTGAACACTTGTGAATTTCTGACCTACTGATGAATGAAAAGGCAATAAAGTTCGGTTAGAACAT[A/G]AGAAATATCTGAGTCTGATAACCA
>6127 >> (64 : [C/T])
AATTCAAACTTTGGAAGTGAACCCTTATT[A/G]CCATGGCTG[A/C]ATGGGGTCA[C/T]GATTGTGCAT[A/G]AT[C/T]ATGAGTTGCATGGGAGCTCAAGGAAGCTTGTATGTG
>6132 >> (35 : [A/G]) >> (54 : [A/G])
AATTCTTTTGAAAGAATTATAGAAATGGCATCTA[A/G][C/T]AGTGGTTTGGTCGCCAT[A/G]GTAAACCAAGGTCGAAATTTGCAAAATTTTCAAACAAACTCAATTA
>6139 >> (57 : [C/G])
AATTCCAAAAATAAAGGATGGATCTTTCGGGCAATTCACATGGGAATAAGATCCGC[C/G]CCTTGTCGCCATGTCATTATCGCTCAGATTTGTGATTGCGATT
>6192 >> (58 : [C/T])
AATTCAAAA[A/G]GATTGTATGAGGAGAGAGAGGAAAAATGTATACATCCAACATGGTTC[C/T]CTGCTCAGAAATGTTTGTGCGTGTCTCTTGCAAACTAGACAG
>6215 >> (38 : [A/C])
AATTCAAATCAACTGATGGCCCAATAGTGCATTTCGT[A/C]TGTTGGAATTGCTTTTTGCTAACATCAATAACGTGCTTGAGTAACATGTACAAATGGTAGAG
>6216 >> (65 : [G/T]) >> (69 : [A/T])
AATTCTTTGAATGGGTTTTGTTTTTCGTCAAGATTGATTTGTGAGAAAGGGCCAGCCAATCTTA[G/T]AAT[A/T]GAATATAAAGTGTAGAATCATATCATGTGCC
>6244 >> (44 : [C/T])
AATTCTATTT[A/T]TTTTCTTGCATCATTTACTAAGCAGTTTTATC[C/T]GTATCTCGACGCCTGGACTTGTTTATCGCCTTATCCAACTAACACGGCACTTCAGT
>6267 >> (72 : [A/G])
AATTCAATACACCACAAAACCTCATCTTTCCTTGCAATTTCACAGGTCATTTTTCTCACAGAAAAAGAAAC[A/G]TTGTTAGTCAAGAAGGGGAGAGTACAAG
>6268 >> (46 : [A/T])
AATTCAAATCCAATCACTGCTTATTGAGACACCAAAAAAGATAGA[A/T]TGTTCATTTACCACCGAAGATGAAGATAGAATGTTCAGGTGCCTTGCTTCACAT
>6387 >> (54 : [A/T])
AATTCCATTCATGGATCCATTGTCACTGAGTATACTGTGACCATCTCCATTGC[A/T]GAGAGCACTGTTTTGACAGGTAATGAGTTCTTTATGAAGCTCAAGA
>6470 >> (32 : [C/T])
AATTCATAATTATAAAGAACGGTACAAAATC[C/T]AAGGTAGACGGGATAATGGGT[A/T]GAGCTAGGCTTAGGTCTCGAAGCCACAAAGAAAACTAGA[C/T]AACACG
>6475 >> (58 : [C/T])
AATTCAATTTTTGTAGTGGACACCTATCAATTTAGCATTTGATGCGGCTTTCTGCTT[C/T]CCCCCTTCCCGATGCCTTTTGAACGAGTTCATTTCTTGTTTT
>6480 >> (60 : [A/G])
AATTCTGAATT[A/G]TAGGGCATATGTTTGTCTGGGAATCGTGAAGAAGGAAATTGGATGCT[A/G]GATCCTCTACCTTCTTGTTTCTCAAGTCATCTCAAGTTCA
>6560 >> (60 : [A/G]) >> (69 : [C/T])
AATTCATGTGAGGTGTATTCTCCACCACCAT[C/T][C/T]GTTCTTAGGA[C/T]TTTGATT[A/G]CCCTGCT[A/G]CTTTGATT[C/T]TCCACCATCAAGACAAATTTCTTGAAAACAG
>6573 >> (65 : [A/T])
AATTCAATTGCT[G/T]CTATTTAGGGTTATTGAATTTTTCACAAAATCGTGGATAAGATTCGTTTCC[A/T]TGTTCGCATTCTGTTTTGGTCTCTGAATTGGAACG
>6589 >> (33 : [C/T])
AATTCAATTGAAGTAAAACAAGTCCAACACGA[C/T]GCAAGACAGATGGATCTTGAGCAAACCATCCTAAAATGTAATTATGCAATAAAGGAGTAAACCATCA
>6627 >> (49 : [A/G])
AATTCCACCACATGGCGCCTACTTACGGAGACACATGCTAACAATTCT[A/G]TGAACCAGATCCAACAAGCATCTTTCACCAAATCAATTATCAGGGAAAAAA
>6670 >> (48 : [A/G])
AATTCATTTTT[C/T]TGGAAAGGTTACTTCACTCCATTGAATTGTCCTTG[A/G]GGCAATTATGTTTACTTTAGAGGTGTCAGTGAGAAACAAAGTTGTTTTTCAC
>6704 >> (58 : [A/G])
AATTCCACCATATGAGTT[A/G]CTAATAGCCAGCTCTGGTCCTGGAGCCACTGGTAGAGG[A/G]GTGCCTAATAGCATAAGTATATAAACCTCTTGTAAAGATGTC
>6742 >> (31 : [C/T])
AATTCGGAAACTTCTTGTTCGTATTACCAT[C/T]ACTTGTTTTTTCGGTAGAAACAAGGCACCGACACGTTAGAGAAAGGGGATATGGGAGACGAGAGTCCTT
>6756 >> (69 : [A/G])
AATTCAG[A/G]ATTTTGAGAGGTATTAGCAGCAGGTGTTAGAATTATACATCTCAAGGAAAGACAATTGAA[A/G]CATCGTTCTGCAAAAAAGGTAGTCATCTCTT
>6778 >> (52 : [A/G]) >> (57 : [A/G])
AATTCAATTTTGACTTATTCTACCGATTTATGATCGATCCATTATTGTGAC[A/G]TCCT[A/G]TTGAATAACAATTTTGTCTCATATACTTGACC[A/G]GATCATCTAT
>6782 >> (56 : [C/T])
AATTCATTTTTTTTTCAAAGATAATTCTTGCTTTATTTACTTGTATTTATGGACA[C/T]TTCCAGGAGTTGGAACGACGCAGAGAGGAACTTGAACAACTACT
>6786 >> (54 : [A/G])
AATTCTTTTGGATATACTATGTATCATGAGAACCTAGTGCGTGAGAGAAAGTT[A/G]CTAAGGTCAATCTTATTGTGGACTGGATTTCTTAGTTCATTTGGTT
>6885 >> (69 : [A/T])
AATTCAATATTTGAATTTTCAATATTCTGTATTTCATTCTGAGGAAAATAGAGCAGTCAATCAATGCT[A/T]TGAAGGAGAAGGACAATGAAGTTTGACCATA
>6912 >> (58 : [A/G])
AATTCAACTTTGGAAGGAGTG[A/G]CTGCTGGGGTACCAATGGTCACTTGGCCCATTGCT[A/G][A/C]TGAACAATTTTACAATGAGAAGTTGG[C/T]GACTGATGTACTTA
>6913 >> (72 : [G/T])
AATTCAGTTCCAAGAACGCACATTGATGATGAGTATGCATATGCTGCGGAGAAAGATCCTAAAATTTTGCT[G/T]ACCACGTCCAGGGATCCAAGTGCTCCTC
>6974 >> (63 : [A/T])
AATTCAATTCCTAATTCCAAGGATTTCTCAAGAAACTGTAATTGCCTAGAAATATTATTTTT[A/T]CTATGATATCCGAGAATCTCTTCTTTTTGTGTTCTTT
>7249 >> (76 : [G/T])
AATTCGATTCAAGCTTATGCATCTAAAGAAGCATTGATTGCGAGGTAAATCTGAAACCGGATGATAGCAAAGGAA[G/T]AGATCAATGCAGAGGGATTGAATT
>7325 >> (68 : [A/G])
AATTCAACTTTTTTTTATTAGAATATAGGGACAACAAGGATTGAACGCTATACAAGTTGGCCATAGA[A/G]GCCCTAATACCATGTCACGAACCAACTATCCC
>7333 >> (38 : [A/G])
AATTCAAACATAAAGATTAGCAATGCTACTCATTTAG[A/G]GTTTGATTAGGTTCAGGTGCATGGGATGAGTCAAGAGGCTGGCTCTGCTCTTTGCAATTGCA
>7797 >> (54 : [A/T])
AATTCAAATTCTAAAATGCACAATGAAACT[A/G]AGGACATTATTATGCATACACA[A/T]GCTGTTGTCTCCACAGTTTTGGTA[A/C]ATATGAGGAATAGCTTATTTT
>7994 >> (56 : [C/T])
AATTCATAAACAAGGAGAAGTT[C/T]TCGGCTGTGTCTAGCGGTACATCCATAGAGTG[C/T]CACAAGGTTCTTATGCCGTAAGCAAGCTAGGATCATAACATAAC
>8087 >> (55: [A/G])
AATTCA[A/G]CACATCAATATGGTTTG[C/T]AGTGGACTGGTTTGACACCATGCCCCCCG[A/G]CATGGT[A/G]GATACCATGCCCCATGGTGGGGATAAATTGATTGTTCT
>8119 >> (71 : [A/G])
AATTCAAGATTATCACTTTCGTCTTGACAATGTTCTTGAAGAAGGTATGCACA[C/T]TTACTAGGCTCCCGAA[A/G]AGGACCAATCTGCATGGATATTGTA[C/T][A/G]TA
>8221 >> (54 : [A/T])
AATTCTTTCATGA[C/T]CCCTCAATGTTATCAAGGTTGGCAATTTGGATTAGTTTT[A/T]GATGGCTGATGATCAATTATCTTATGAG[A/G]GAACTATAATGTGATTA
>8287 >> (58 : [C/T])
AATTCCTTTCTGTTTCCAAGTTAGCCTTTCCAGATTCAGAAAAACTGCCCAACCCTG[C/T]CACACCATGTCCCATAGCCATCTGATTTGCCATGTATCCTTG
>8737 >> (71 : [A/G])
AATTCAATTTGTAGCTTTGAGATAGATGTCTACGTCTAGAAACAAATTGGCTTAGTTGTTGTACAACAAG[A/G]CTATGTCGAGTCTAGTGGTAGTAAGATAC
>8804 >> (45 : [C/T])
AATTCAATCTGTTGCCA[A/T]TCAAACTCCGTAGGTGTGTGACTAGT[C/T]AGGTGCAATTACGGCTTGCGAACTATTGGGTGCCCTGCCT[C/T]CTGTTGTAAAGTGC
>9285 >> (61 : [A/G])
AATTCAAGTCGTTCCCA[C/T][A/G]AGGACTAGACTAATTCTCTAACTA[A/C]GTACTAGTATTGGAAG[A/G]CTTAGCTAATATCCAAACA[A/G]ACAATAATACAAAACGAAA
>9519 >> (47 : [C/T]) >> (67 : [A/G])
AATTCAACAGCTTGAGGGTC[A/T]TTGGCGTACCTGATTCAATGTAGGA[C/T]GAAGCCGTGCAGCCCTAGT[A/G][A/C]TGCAAAGAGATGCTGCCAGAACCA[A/T]ATTTTGC
>9599 >> (56 : [G/T])
AATTCTTTTATTACTAACTTGT[A/C]TTT[G/T]AGGTATTCGGAAAGTCAGTCTTATATTT[G/T]AGGTAGCAATGCAATTTTTCTTCCTTGTTCTTTTT[A/T]TCGGTACT
>9992 >> (41 : [C/T])
AATTCCACCAAACTATCCTCATACATTAGAAGTGACATTG[C/T]CTCTCAAAAATGGCTCGTAAATTGAATTTTAGCATAACAGAAAGCTTATAATAA[C/T]TA[A/T]A
>10343 >> (55 : [A/G])
AATTCAATTTCTCCCCTTCA[C/T]TATCTAACCTCCAACAATGATAAAGGAAAGAAC[A/G]GGTAAAAAAGGCAAATTGAGCATTCTGGAGTGACCCTTTTAGCT[A/T]
>10425 >> (36 : [A/C])
AATTCAACCATGTTACTCAAATTGTGCTTTCAAAG[A/C]CAAAAAAATCAAAAGGGCATCGTGAGTCTAGGTATATAATCAATCATGACCTTATGCATGGTCG
>10496 >> (39 : [C/T]) >> (60 : [A/T])
AATTCAA[A/C]AT[G/T]TATCCTTTCAACAACTCATTTCATGCT[C/T]ATCTAAGACCTGTAACCTGG[A/T]TCCACGCCAATCACATC[A/C]CTATAACAAATATCTTGAGATA
>10621 >> (42 : [C/T])
AATTCAACGAAT[A/G]GTTTTTGACTCATTATAATGGCATGAAG[C/T]TTCCACTAGAGGATTGCTATGCCAGGATGACAAACACTGGGGTCGAGTAGCCTTCCAA
>10644 >> (36 : [C/G])
AATTCAAACGACATTCACAGT[G/T]TCAAAGGACCCAT[C/G]ATAACACCATTACATG[A/T]ATGGATTTTATGACACCATATCATCTTATTCCA[A/G]TTTATATAGGAAA
>10843 >> (70 : [C/T])
AATTCCATTATGACATTATAAAATTAGATAATAAATACTGTGCTTCATGATTACCGGGTCCCATTCAAA[C/T]CCATTCTATCCCATTTCATTTTTTTTT[C/T][A/C][A/T]
>11127 >> (34 : [A/T])
AATTCACTTTTGCCTGTAAGCAAGTGTTGAATC[A/T]CATGTGCCGACCTTGGC[A/G]CATAAAACTGGTTTCAGGTTTGAGGTTACTTCTTCATAAGAGCAAAGT
>11168 >> (67 : [C/T])
AATTCTTTTCTCATCAAGTTCCACACTTCCTTTGAAAGCATGTACAAATTGAGGGAATTGTCCTGA[C/T]ACAAAAA[G/T]ATCAACCTCTAGTTATTGC[C/G]TATTC
>11211 >> (38 : [A/T]) >> (67 : [A/G])
AATTCAAAGTAACCTGACTGCTAACAAGGAAACGTTC[A/T]CGACA[A/G]ACTGAGTAGAGATCACTGATTG[A/G]CATTCCTGAAAATAAATAAAAGGAAAACATTTA
>11246 >> (37 : [A/T])
AATTCTTTCCTAGAAATCTCTTCGTCTTATGGATAT[A/T]TATGTACCTTTCTCTATTTTGGATTCTGCTTGCTCGATTTCTCTCTT[C/T]TTCTGTACTTTCCTT
>11291 >> (48 : [A/T])
AATTCATTAGACTACAACATTGTCAAAGTATATTGGGAGGAAGAGCC[A/T]AATGGCAACACAACCAAACAAACATATTTCCAAATCTAGATCAAAGTGCATT
>11349 >> (38 : [C/G])
AATTCAAATAATTCAACATATATGTAACTGCGGCTGC[C/G]GGTACCATAATCATCGCTTCCATCCCTCATATTC[A/G]TACCAAGTCCTTCC[C/T]ATAACTTGTGCT
>11492 >> (37 : [A/G])
AATTCAGTTCTAAATGGATGCATGTGTACTGAACAT[A/G]AGTAAACTCATGGGTCATGGTGAATCATATATTCCATACGGTCAAGAGCATTTTTCAATTTAG
>11500 >> (58 : [A/G])
AATTCAATTTTGTAGTACTTTTTGACAGTTCTATTCTTCCATGGGCCGATTGGATGA[A/G]CTTATTTTCAGCTTATTTGGTCTCATATATGGTAATAATTTA
>11547 >> (36 : [A/C]) >> (38 : [A/G])
AATTCAAATATCTGGTCCCTTTCAACAAAACTGGT[A/C]A[A/G]TGTGGCTGCATCCTTGCTACACTCCATGATCTTCAAATTTTGATGCTGATCCAATTCAATCC
>11753 >> (56 : [G/T])
AATTCAAAGAATGTCTTCTTTTATTAGCATATGGTCACTGCAATGGCCCACTTGG[G/T]GA[A/G]ACCAAGTTTCATTCAGACCTATCATGTGT[A/C]GCTGGAACAAA
>11906 >> (54 : [A/G])
AATTCATTTATTTCAATGTTCGATTTTTTCATTCCGCAACTCCATTTGATTAC[A/G]GTGA[A/C]TAAAATGTC[G/T]TGACTTCATGTGTGATTCCGTGTTGGGCACA
>12075 >> (32 : [C/T]) >> (39 : [A/C])
AATTCAAAATAATAATTTCACGTCGATATTT[C/T]ACATCT[A/C]GATTATACTTGACCAACATGTCAGATTTTGTTCCTGCTAAAG[G/T]ACTCTCAA[C/T]ATGTCATAA
>12105 >> (67 : [C/T])
AATTCAAAAACCCTAACTAAAAAGGTAAAATGAGATTTGATATTCAAGTAA[G/T]AAAATTATAAATGA[C/T]ATTGTGTGTGTATGTCGAGTTAGGTAATTCAAA
>12146 >> (45 : [C/T])
AATTCGTTATTATTTACAATTACATGCTACAAAAGTCGCCACAG[C/T]TTCTGTGGTTCTACCATCATCCAGATAATATAACTATGTCAAAACTTGAGAGCAT
>12149 >> (55 : [A/C])
AATTCAAAGGAGGAATCTACATCAAATCAATATCCTCTTCCGGCTCAACCAGAT[A/C]ATATGACTCCTTCCCTCAAATAACTGACGGACTTCTTTGCAAATA
>12234 >> (33 : [C/T])
AATTCAACTGCTATATTTATTGTAGAT[A/G]GTGA[C/T]CCGTGCGGAATAGAGACAAGACAAACACGTGAACCTCGTTCACCTACATTCTTATCAACAGGCTAAT
>12246 >> (31 : [A/G])
AATTCTTCACTTTTTGTCACATTGAAAGGT[A/G]TTGCATTGTTGTAAAAAAATCTAGCAATTTTTGTGCATG[C/T]TTCCCCTCTCTCACACTTCTTGAAAATGC
>12492 >> (44 : [C/G])
AATTCAACAGCAAACTCATCTGCAGCACCGC[A/G]TATTGTCAAGT[C/G]ATTATGTTGACTGATCAGCTCCAAAACTCCAATCACCTGAACCTCCTGTCAATTTG
>12533 >> (40 : [C/T])
AATTCAT[A/G]TGTTAC[A/C]CACTCTA[A/G]TTCAAGGTTCAAGTTC[C/T]CTTTCCTAAGTTCAAATCAAACCCAAACAACATTCAATTGATG[C/T]CAATCAATCAAAAGCA
>12601 >> (59 : [A/G])
AATTCCTTATAATGTTTGCTACTTTGGTTTGA[A/G]CAACAATATTACATTTGCACTTCCG[A/G]TTGCAAAATCGAGGAATA[C/T]CA[C/T]TACCTCTGTCAC[C/T][C/T]ACATT
>12623 >> (46 : [A/C]) >> (58 : [A/C])
AATTCA[A/G]AAAAGGCCATTG[C/T]AACATGGCTTATACTTTACTAGGAT[A/C]TG[C/T]AGAAACTC[A/C]ATGCTCAAAAATAATATGCCTAAATAGGCCACCTATGACTGC
>12680 >> (46 : [C/T])
AATTCAAGATGGTCTATGTAGTCTTTAGGTGTCAAAAAGGTGCTA[C/T]AGAGTTTGCTGTATAAAATTGTCCCTTGATTG[A/T]TTCTTG[A/G]TACCATACGTCATA
>12721 >> (68 : [C/T])
AATTCAATGAAGTTGCCTTTG[C/T]TCTAGCATCTTTACTTGCATCAATTGACATTGCTTGTTCTCGTGC[C/T]AACTCTATCATTAGTCTATCTCTGGCAAGTTC
>12870 >> (62 : [A/G])
AATTCATGAACACATCGTTTCTCCAGACCTAAACAAGCAAATGATAAAAGAATGTTACCCA[A/G]TAATGGCAGGAGTTGATTATGTGGATCAAGTCCATATT
>12990 >> (43 : [A/T])
AATTCAAAACAGTTGTTTCAGATCTGTCTTACAATAATAGGC[A/T]AGGGTTTGTTTATGTACAAAGTATCAAGTGAAATCACATGGTATCAGAATATAGGAT
>13070 >> (64 : [C/T])
AATTCTTTTAT[A/G]TTG[A/C]TAGAATGGGTCATCACTTTTTCCTCCCTTTTTATGGAATCAGAATAA[C/T]TTTTATCTTTGTTTGAGTGTTATTTTCTCTATCCAT
>13079 >> (66 : [A/G])
AATTCAATACCAAAATTTGACCTGAAATG[A/G]TGAAAAATGCAACCAATGCCCACAGCTTGAGTTCT[A/G]CCTGAATCCTCATTATACAGAACAGCAGCTTGAT
>13157 >> (35 : [A/G])
AATTCATTCTGGTTCTGAGAA[C/T][A/T]TATTCTTTTAG[A/G]TATCTTCATATTGTTCAGCAAGAAGGGGAAAAACAGTTGACTGCCCAACAATCTAAATTATTCAT
>13175 >> (54 : [G/T])
AATTCAACCCT[A/G]GAGAGTGTG[A/C]TGCATGGTGTGCCACTAATCACATGGCC[A/T]CT[G/T]TTTGCAGAGCAGAGAATGAATGCAGTTGTTATTAGTGATGGCCTCA
>13193 >> (54 : [C/T])
AATTCAGAGAACAAAGCTCTGATTGCAATGGAGAGTTGCAGAAAATATAGATG[C/T]AGAAAAGTGAAAGAAAAATATCATAGAAGCAGTGCCTTCTCT[A/G]CGC
>13225 >> (71 : [A/C])
AATTCAAACACCCTATTCACATTGGTTATGATGGTAGAACGTTCCCGCTAATCATTCACAGTAGCATTAT[A/C]ATTCTTCAAGGATCTGGGTCTCTGTCTTT
>13287 >> (30 : [C/T])
AATTCGATCTGGGATGACCGTAAGTTTGA[C/T]AATAATCCTTTTCCCTTTACTTTTGAAGAGCGCTATATAAAAGTTTAGT[C/T]TCACACTTGGATTATTATTT
>13463 >> (52 : [A/G]) >> (62 : [C/T])
AATTCATTTTCGACTAAGCTCCTGGTGTTTCGGCCATAAATGATTTCAACA[A/G]CCAATTTGG[C/T]CCGATAACTCTAGGTACAAATGGAGCCA[A/G]GAATAGGTT
>13633 >> (47 : [G/T])
AATTCAAATACATATATATTGGAGAAGTGGCAAACAACACGTGAAG[G/T]TGAATGAGTGACGTGTAACATCCATATATGTTCATGAAGAAAATGAAATCTGC
>15795 >> (62 : [A/C]) >> (71 : [G/T])
AATTCGATTGCCCACTATTAT[C/T]TCCACTATTGCTATTGTTGTTGTTGTTATTAGCATTCCC[A/C]ACATTGCT[G/T]GTCTCAGCAACAGAAGTAGCAAATTGCCT
>18070 >> (66 : [G/T])
AATTCAACAAATTCATGAGCTCACTTA[C/T]AAGAT[A/C]TTCCTCCCAAATGAAGAAAACTC[C/T]C[A/C]TCCAC[G/T]TCAACTCCCAAACCCAAGTACCATCTA[A/C]C[C/T]ATTT

## Sheet: Supplementary Table 5
		Comparison with the genotype read at 18X in silico										Comparison with the genotype read at 4X in silico
		Ind1	Ind2	Ind3	Ind4	Ind5	Ind6	Ind7	Ind8	Ind9	Mean	Ind1	Ind2	Ind3	Ind4	Ind5	Ind6	Ind7	Ind8	Ind9	Mean
SNP detected at 18X	Validated	1	1	1	0.75	0.714286	1	1	1	0.666667	0.903439	0.888889	0.888889	1	0.75	0.875	0.888889	0.666667	0.666667	0.833333	0.828704
	NA	0.555556	0.444444	0.444444	0.111111	0.222222	0.444444	0.555556	0.555556	0.666667	0.444444	0	0	0.222222	0.111111	0.111111	0	0	0.333333	0.333333	0.382716
SNP detected at 4X	Validated	0.769231	0.933333	0.969697	0.9375	0.966667	0.888889	0.9	0.954545	0.909091	0.914328	0.975806	0.993377	0.97351	0.980392	0.987097	0.973856	1	0.979167	1	0.937281
	NA	0.916667	0.807692	0.788462	0.794872	0.807692	0.826923	0.871795	0.858974	0.929487	0.844729	0.205128	0.0320513	0.0320513	0.0192308	0.00641026	0.0192308	0.0320513	0.0769231	0.192308	0.0683761
SNP detected at 4X and 18X	Validated	0.927273	0.979592	0.991935	0.96063	0.97479	0.980198	0.986667	0.971831	0.911765	0.964964	0.944444	0.981013	0.981595	0.962025	0.969136	0.968153	0.96875	0.960265	0.911504	0.966872
	NA	0.666667	0.406061	0.248485	0.230303	0.278788	0.387879	0.545455	0.569697	0.793939	0.458586	0.127273	0.0424242	0.0121212	0.0424242	0.0181818	0.0484848	0.030303	0.0848485	0.315152	0.0801347
